# Supplementary material for: Dihydroceramide- and ceramide-profiling provides insights into human cardiometabolic disease etiology
Source: Nat Commun. 2022 Feb 17;13:936. doi: 10.1038/s41467-022-28496-1 (PMC8854598; doi:10.1038/s41467-022-28496-1)
Supplement: Supplementary file 4 — Supplementary data 1 [file 41467_2022_28496_MOESM4_ESM.xlsx]

## Sheet: Look_up_EUROSPAN
Cer 18:0
EPIC-Potsdam										EUROSPAN					*sign of beta in the underlying cohorts
sort	rsid	A(ref.)	B(coding)	Nearest Gene(s)	beta	SE	p-value	MAF		sort	rsid	Allele 1	Allele 2	beta	SE	p-value	Direction*
1	rs7616234	C	T	ITPR1	-0.333389	0.0648674	3.26197e-07	0.109436		1	rs7616234	t	c	-0.0016	0.0021	0.4588	--++-
2	rs5767275	C	T	GRAMD4	0.20668	0.0410259	5.50865e-07	0.364859		2
3	rs5767281	G	A	GRAMD4	0.206603	0.0410124	5.51509e-07	0.365262		3
4	rs7290187	A	T	GRAMD4	-0.199802	0.0400206	6.93632e-07	0.428462		4
5	rs8142773	C	T	GRAMD4	-0.197496	0.0400787	9.61049e-07	0.428412		5
6	rs79173901	A	G	STOX2	0.32101	0.0653273	1.02978e-06	0.114714		6
7	rs11138807	C	A	intergenic region	0.272534	0.0557526	1.16977e-06	0.146563		7	rs11138807	a	c	0.0008	0.0022	0.7111	-++--
8	rs780094	T	C	GCKR	-0.19161	0.0396961	1.58419e-06	0.39808		8	rs780094	t	c	-0.0002	0.0014	0.9098	+--++
9	rs12277680	A	G	RP11intergenic region469N6.2	-0.192673	0.0403171	2.00329e-06	0.426019		9
10	rs780093	T	C	GCKR	-0.187768	0.0397371	2.59868e-06	0.398554		10
11	rs35289245	C	T	RP11intergenic region1252I4.2	0.205945	0.0441967	3.55707e-06	0.277879		11
12	rs11654336	C	T	intergenic region	-0.296787	0.0639085	3.83455e-06	0.138976		12
13	rs9616057	T	C	GRAMD4	-0.180554	0.0394369	5.22672e-06	0.466193		13
14	rs1260326	T	C	GCKR	-0.182476	0.0398646	5.24874e-06	0.410656		14
15	rs550517	A	C	intergenic region	0.181771	0.0398829	5.7577e-06	0.49541		15	rs550517	a	c	-0.0001	0.0016	0.9331	++---
16	rs56292448	T	G	DGKB	-0.283682	0.0625159	6.31639e-06	0.106786		16
17	rs2204408	T	C	DGKB	-0.283279	0.0625304	6.54052e-06	0.106704		17
18	rs34724701	G	A	AL353707.1	0.271927	0.0602609	7.10199e-06	0.134747		18
19	rs7043199	T	A	RP11intergenic region125B21.2;VLDLR	-0.228436	0.0507698	7.54388e-06	0.214565		19
20	rs4614327	T	C	CTNNA3	0.21716	0.0485627	8.56993e-06	0.206893		20
Cer 20:0
EPIC-Potsdam										EUROSPAN					*sign of beta in the underlying cohorts
sort	rsid	A(ref.)	B(coding)	Nearest Gene(s)	beta	SE	p-value	MAF		sort	rsid	Allele 1	Allele 2	beta	SE	p-value	Direction*
1	rs7616234	C	T	ITPR1	-0.37622	0.0656069	1.26587e-08	0.109436		1	rs7616234	t	c	-0.0002	0.0018	0.9277	-++++
2	rs9403864	A	G	SAMD5	0.195027	0.0399322	1.19515e-06	0.447286		2	rs9403864	a	g	0.0002	0.0012	0.8733	++---
3	rs2927721	A	G	CERS4;CTDintergenic region3020H12.4	0.259762	0.054254	1.91769e-06	0.156385		3
4	rs5767275	C	T	GRAMD4	0.199259	0.0416604	1.96459e-06	0.364859		4
5	rs5767281	G	A	GRAMD4	0.19903	0.0416474	2.0033e-06	0.365262		5
6	rs35289245	C	T	RP11intergenic region1252I4.2	0.211716	0.0448177	2.61499e-06	0.277879		6
7	rs4781174	T	C	SNX29;RPS23P6;RP11intergenic region276H1.3	0.246326	0.0521806	2.65681e-06	0.179726		7
8	rs35371652	C	T	SNX29;RPS23P6	0.244482	0.0518744	2.75695e-06	0.18118		8
9	rs11859327	G	A	SNX29;RPS23P6	0.244329	0.0518556	2.77364e-06	0.181166		9	rs11859327	a	g	-0.0001	0.0014	0.9362	---++
10	rs55963117	G	A	SNX29;RPS23P6	0.244182	0.0518489	2.8033e-06	0.181149		10
11	rs112485371	T	C	SNX29;RPS23P6	0.244121	0.0518478	2.81796e-06	0.181148		11
12	rs16958959	G	C	SNX29;RPS23P6	0.244094	0.0518491	2.82655e-06	0.181158		12
13	rs4781175	T	C	SNX29;RPS23P6;RP11intergenic region276H1.3	0.245373	0.0521235	2.83002e-06	0.180122		13
14	rs4352067	C	A	SNX29;RPS23P6	0.243859	0.0518371	2.8736e-06	0.181136		14
15	rs2292278	T	C	SNX29;RPS23P6	0.243819	0.0518326	2.87885e-06	0.181128		15
16	rs2292277	A	G	SNX29;RPS23P6	0.24378	0.0518304	2.88653e-06	0.181153		16	rs2292277	a	g	0.0001	0.0014	0.9375	+++--
17	rs4781173	T	C	SNX29;RPS23P6	0.243777	0.0518421	2.90207e-06	0.181098		17
18	rs3851010	C	A	SNX29;RPS23P6	0.243799	0.0518509	2.90727e-06	0.181065		18
19	rs56259883	C	G	SNX29;RPS23P6;RP11intergenic region276H1.3	0.243778	0.0518593	2.92347e-06	0.18105		19
20	rs59545549	A	G	SNX29	0.244681	0.0520556	2.92898e-06	0.180659		20
21	rs406909	A	G	ITPR1	0.331234	0.0705488	3.004e-06	0.0889364		21
22	rs74008674	G	C	SNX29;RPS23P6	0.243663	0.051898	3.00488e-06	0.180192		22
23	rs60350516	G	T	RPS23P6;SNX29	0.242976	0.0519441	3.26585e-06	0.180481		23
24	rs9673557	C	T	SNX29;RPS23P6	0.244589	0.0523572	3.36242e-06	0.17764		24
25	rs41430046	G	A	RP11intergenic region276H1.3;SNX29;RPS23P6	0.242485	0.0519527	3.42909e-06	0.180424		25
26	rs4780410	A	G	RPS23P6;SNX29;RP11intergenic region276H1.3	0.243681	0.0522167	3.44049e-06	0.180227		26	rs4780410	a	g	0.0001	0.0014	0.9351	+++--
27	rs58922436	A	G	RP11intergenic region276H1.3;SNX29;RPS23P6	0.242334	0.0520186	3.57634e-06	0.180417		27
28	rs7043199	T	A	VLDLR;RP11intergenic region125B21.2	-0.239254	0.0514655	3.7465e-06	0.214565		28
29	rs60901520	G	A	SNX29	0.242336	0.0521432	3.77019e-06	0.180366		29
30	rs61937027	C	G	RP11intergenic region638F5.1	-0.421596	0.0912823	4.32382e-06	0.0656106		30
31	rs76147863	G	A	FAM155A	0.415815	0.0905185	4.86199e-06	0.0656798		31
32	rs11086193	A	T	EYA2	0.319121	0.0695167	4.93426e-06	0.100217		32	rs11086193	a	t	-0.0005	0.0031	0.8655	+----
33	rs117753214	T	C	FAM155A	0.414186	0.0903263	5.05454e-06	0.0658297		33
34	rs7290187	A	T	GRAMD4	-0.18619	0.0406663	5.22227e-06	0.428462		34	rs7290187	a	t	0.0029	0.0012	0.01053	+++++
35	rs4804290	G	A	CERS4;CTDintergenic region3020H12.4	0.247895	0.0547081	6.51104e-06	0.159235		35
36	rs4427776	C	T	LRRK1	-0.216558	0.0478163	6.58046e-06	0.220145		36	rs4427776	t	c	0.0011	0.0013	0.391	--+++
37	rs1107212	T	C	LRRK1	-0.216661	0.0478482	6.60667e-06	0.220081		37	rs1107212	t	c	-0.0011	0.0013	0.3882	++---
38	rs7194778	G	A	SNX29	0.194624	0.0431086	7.02912e-06	0.308668		38
39	rs11646559	C	T	SNX29	0.194409	0.0431081	7.19093e-06	0.308708		39
40	rs11641533	A	G	SNX29	0.194328	0.0431065	7.2487e-06	0.308679		40
41	rs8142773	C	T	GRAMD4	-0.183357	0.0407263	7.44888e-06	0.428412		41
42	rs350243	T	C	SNX29;RPS23P6	0.177401	0.039441	7.59818e-06	0.445824		42
43	rs8000760	C	G	intergenic region	0.382106	0.0850684	7.81664e-06	0.0604782		43
44	rs11639695	T	C	SNX29	0.193609	0.0431164	7.86589e-06	0.308874		44
45	rs1104803	G	A	SNX29	0.178141	0.0397207	8.0692e-06	0.445721		45
46	rs350242	G	C	SNX29	0.177167	0.0395272	8.17032e-06	0.445826		46
47	rs11138807	C	A	intergenic region	0.25385	0.0566483	8.20744e-06	0.146563		47	rs11138807	a	c	0.0014	0.0019	0.4715	--+++
48	rs1641843	A	G	SNX29	0.177087	0.0395659	8.41369e-06	0.446188		48
49	rs6431500	C	T	intergenic region	0.221717	0.049593	8.6104e-06	0.191219		49
50	rs11903153	A	G	intergenic region	0.222532	0.0497959	8.68378e-06	0.192532		50
51	rs79173901	A	G	STOX2	0.296665	0.0663877	8.6919e-06	0.114714		51
52	rs10170301	G	A	intergenic region	0.221749	0.0496305	8.71879e-06	0.191311		52
53	rs6743393	T	C	intergenic region	0.22155	0.0496258	8.8639e-06	0.191219		53
54	rs2060518	C	T	intergenic region	0.221014	0.0495422	8.9983e-06	0.191134		54
55	rs13204131	C	T	intergenic region	0.243586	0.0546599	9.19537e-06	0.205182		55
56	rs10803652	C	T	intergenic region	0.219538	0.0493016	9.34074e-06	0.194556		56
57	rs304007	G	T	ITPR1	0.281384	0.0632641	9.56552e-06	0.111466		57	rs304007	t	g	-0.0012	0.0018	0.5025	++--+
58	rs114169274	A	G	PTPRG	-0.345795	0.0777758	9.64094e-06	0.0711269		58
59	rs10204092	A	G	intergenic region	0.220633	0.049646	9.72598e-06	0.191475		59
60	rs11679109	T	C	intergenic region	0.220265	0.0495647	9.7318e-06	0.191531		60
61	rs10018379	G	T	SORBS2	0.23766	0.0535279	9.91408e-06	0.178091		61
62	rs8057727	C	A	intergenic region	0.193434	0.0435741	9.94784e-06	0.329393		62
Cer 22:0
EPIC-Potsdam										EUROSPAN
sort	rsid	A(ref.)	B(coding)	Nearest Gene(s)	beta	SE	p-value	MAF		sort	rsid	Allele 1	Allele 2	beta	SE	p-value	Direction*
1	rs686548	A	T	intergenic region	-0.203041	0.0388874	2.12733e-07	0.380101		1
2	rs680379	A	G	intergenic region	-0.201257	0.0386776	2.33632e-07	0.3798		2	rs680379	a	g	0.054	0.0073	1.333e-13	+++++
3	rs1321940	A	G	intergenic region	-0.201318	0.0387106	2.3716e-07	0.379579		3
4	rs4814176	T	C	intergenic region	-0.199533	0.0387852	3.17789e-07	0.380977		4	rs4814176	t	c	0.0543	0.0073	1.027e-13	+++++
5	rs4814175	A	T	intergenic region	-0.199527	0.0387859	3.18224e-07	0.380973		5
6	rs168622	T	G	intergenic region	-0.197204	0.0387179	4.1429e-07	0.380248		6	rs168622	t	g	0.0541	0.0073	1.212e-13	+++++
7	rs364585	A	G	intergenic region	-0.197189	0.0387183	4.15239e-07	0.380243		7	rs364585	a	g	0.0543	0.0073	1.065e-13	+++++
8	rs7616234	C	T	ITPR1	-0.32789	0.0652996	5.9915e-07	0.109436		8	rs7616234	t	c	-0.0076	0.0115	0.5066	--++-
9	rs4508668	T	C	intergenic region	-0.198705	0.0400758	8.24446e-07	0.337224		9	rs4508668	t	c	0.0536	0.0076	1.433e-12	+++++
10	rs3848745	G	A	intergenic region	-0.199285	0.0402185	8.37781e-07	0.335718		10
11	rs2327451	C	A	intergenic region	-0.198535	0.0400755	8.42075e-07	0.337098		11	rs2327451	a	c	-0.0536	0.0076	1.422e-12	-----
12	rs3903703	A	G	intergenic region	-0.19808	0.0400376	8.70816e-07	0.335941		12	rs3903703	a	g	0.0535	0.0076	1.403e-12	+++++
13	rs4814173	G	C	intergenic region	-0.197611	0.0400607	9.36778e-07	0.336501		13
14	rs3843765	G	A	intergenic region	-0.197445	0.0402147	1.05108e-06	0.335225		14
15	rs438568	A	G	intergenic region	-0.190199	0.0389193	1.17725e-06	0.377404		15
16	rs4813102	A	T	intergenic region	-0.191842	0.0397114	1.55347e-06	0.379114		16
17	rs780094	T	C	GCKR	-0.19271	0.0399395	1.59881e-06	0.39808		17	rs780094	t	c	0.0165	0.0072	0.02154	+++++
18	rs36054984	A	G	intergenic region	-0.319158	0.0666279	1.89663e-06	0.0910393		18
19	rs12625778	A	C	HSPA12B	-0.357507	0.0749904	2.11927e-06	0.0781578		19
20	rs73080437	T	G	intergenic region	-0.357894	0.0752545	2.24182e-06	0.0768448		20
21	rs3848746	A	G	intergenic region	-0.190387	0.0401805	2.44e-06	0.335313		21
22	rs2327452	A	C	intergenic region	-0.190677	0.0402557	2.45947e-06	0.334255		22
23	rs780093	T	C	GCKR	-0.187927	0.0399847	2.93436e-06	0.398554		23	rs780093	t	c	0.0165	0.0072	0.02186	+++++
24	rs3848744	A	G	intergenic region	-0.189566	0.0404487	3.12931e-06	0.332481		24
25	rs76147863	G	A	FAM155A	0.419826	0.089755	3.26852e-06	0.0656798		25
26	rs117753214	T	C	FAM155A	0.418518	0.0895631	3.34092e-06	0.0658297		26
27	rs2903355	A	C	intergenic region	-0.300029	0.0642077	3.34238e-06	0.0968953		27	rs2903355	a	c	-0.0192	0.013	0.1403	-----
28	rs2903356	C	T	intergenic region	-0.300013	0.0642074	3.3462e-06	0.0968931		28	rs2903356	t	c	0.0192	0.013	0.1404	+++++
29	rs35089354	A	C	intergenic region	-0.300037	0.0642143	3.34802e-06	0.096883		29
30	rs13136382	T	C	intergenic region	-0.300002	0.0642076	3.34882e-06	0.0968935		30	rs13136382	t	c	-0.0194	0.0131	0.1382	-----
31	rs9715665	A	G	intergenic region	-0.300002	0.0642076	3.34882e-06	0.0968935		31	rs9715665	a	g	-0.0193	0.0131	0.1392	-----
32	rs9714521	G	C	intergenic region	-0.300002	0.0642076	3.34882e-06	0.0968935		32
33	rs2903354	T	C	intergenic region	-0.300002	0.0642076	3.34882e-06	0.0968935		33	rs2903354	t	c	-0.0193	0.013	0.1384	-----
34	rs2866697	A	G	intergenic region	-0.300001	0.0642076	3.34938e-06	0.096894		34	rs2866697	a	g	-0.0194	0.0131	0.138	-----
35	rs11735535	A	C	intergenic region	-0.300006	0.0642094	3.35019e-06	0.0968903		35
36	rs11736392	T	C	intergenic region	-0.300006	0.0642094	3.35019e-06	0.0968903		36
37	rs58283707	A	G	intergenic region	-0.300007	0.0642279	3.37154e-06	0.0968597		37
38	rs1520284	A	G	intergenic region	-0.300005	0.0642341	3.37914e-06	0.0968506		38	rs1520284	a	g	-0.0192	0.013	0.1397	-----
39	rs1850974	T	C	intergenic region	-0.299998	0.0642352	3.38223e-06	0.0968474		39
40	rs35943370	A	G	intergenic region	-0.299994	0.0642371	3.38547e-06	0.0968446		40
41	rs7661913	T	C	intergenic region	-0.300045	0.06425	3.38773e-06	0.0968254		41	rs7661913	t	c	-0.0191	0.013	0.1398	-----
42	rs67949886	T	G	intergenic region	-0.299985	0.0642437	3.39563e-06	0.0968341		42
43	rs34464966	T	C	intergenic region	-0.299991	0.0642477	3.3987e-06	0.0968268		43
44	rs34833069	C	A	intergenic region	-0.29997	0.0642455	3.40149e-06	0.0968305		44
45	rs6838417	C	T	intergenic region	-0.300028	0.0642675	3.41273e-06	0.0968716		45
46	rs6819753	T	C	intergenic region	-0.299986	0.0642603	3.41477e-06	0.0968542		46
47	rs59357237	C	T	intergenic region	-0.299947	0.0642571	3.42094e-06	0.0968917		47
48	rs71465236	C	T	GABRG3	-0.415796	0.0890828	3.4275e-06	0.0535012		48
49	rs13137770	C	T	intergenic region	-0.2999	0.0642728	3.45151e-06	0.0968784		49	rs13137770	t	c	0.0192	0.013	0.1396	+++++
50	rs67086911	C	G	intergenic region	-0.300651	0.0646162	3.67521e-06	0.0967537		50
51	rs11733176	A	T	intergenic region	-0.299592	0.0643983	3.68744e-06	0.096879		51	rs11733176	a	t	-0.0193	0.0131	0.1415	-----
52	rs35234367	A	C	intergenic region	-0.299479	0.0644301	3.75919e-06	0.0968766		52
53	rs7194778	G	A	SNX29	0.198573	0.0427368	3.78962e-06	0.308668		53
54	rs11646559	C	T	SNX29	0.198339	0.0427363	3.88851e-06	0.308708		54
55	rs11641533	A	G	SNX29	0.198156	0.0427352	3.96607e-06	0.308679		55
56	rs7662936	A	C	intergenic region	-0.298107	0.0643518	4.04903e-06	0.0971857		56
57	rs7668033	T	C	intergenic region	-0.29807	0.064352	4.06036e-06	0.0971856		57
58	rs11639695	T	C	SNX29	0.197627	0.0427443	4.22512e-06	0.308874		58
59	rs6041735	T	C	intergenic region	-0.186975	0.0406042	4.61395e-06	0.33185		59
60	rs72899386	A	G	PKHD1	0.39691	0.0868754	5.4666e-06	0.0616901		60
61	rs1812257	T	C	PRIMA1	0.265626	0.0584901	6.2109e-06	0.127094		61
62	rs10018379	G	T	SORBS2	0.240808	0.0530741	6.33284e-06	0.178091		62
63	rs3864673	C	G	CLVS1	0.330594	0.0731615	6.90123e-06	0.0782845		63
64	rs3864672	G	A	CLVS1	0.330543	0.0731615	6.92372e-06	0.0782886		64
65	rs71465233	C	T	GABRG3	-0.394891	0.087917	7.82081e-06	0.0539507		65
66	rs780095	A	G	GCKR	-0.175034	0.0390739	8.26767e-06	0.456332		66
67	rs780096	C	G	GCKR	-0.174972	0.039075	8.33322e-06	0.456359		67
68	rs55825686	C	T	CLN5;FBXL3	-0.280895	0.0627815	8.47555e-06	0.110456		68
69	rs350243	T	C	RPS23P6;SNX29	0.175015	0.0391259	8.51572e-06	0.445824		69
70	rs1260326	T	C	GCKR	-0.179041	0.0401275	8.97008e-06	0.410656		70
71	rs77416795	C	T	FBXL3;CLN5;DHX9P1	-0.276894	0.0620801	9.03346e-06	0.113294		71
72	rs6750330	T	C	intergenic region	0.218149	0.0489263	9.09761e-06	0.19373		72
73	rs8512	G	A	FLOT1;IER3;XXbacintergenic regionBPG252P9.10	0.222729	0.049973	9.17092e-06	0.173612		73	rs8512	a	g	0.008	0.0093	0.3926	-++++
74	rs9262162	T	C	FLOT1;IER3;XXbacintergenic regionBPG252P9.10;Y_RNA	0.222728	0.0499929	9.24588e-06	0.173641		74
75	rs11679109	T	C	intergenic region	0.218902	0.0491621	9.35402e-06	0.191531		75
76	rs2060518	C	T	intergenic region	0.218814	0.0491431	9.35676e-06	0.191134		76
77	rs6431500	C	T	intergenic region	0.219034	0.0491956	9.36849e-06	0.191219		77
78	rs10170301	G	A	intergenic region	0.218965	0.0492331	9.57658e-06	0.191311		78
79	rs11138807	C	A	intergenic region	0.24974	0.0561986	9.73687e-06	0.146563		79
80	rs13048158	T	C	intergenic region	-0.362535	0.0815845	9.74598e-06	0.0658381		80	rs13048158	t	c	-0.002	0.0154	0.8969	-+++-
81	rs6743393	T	C	intergenic region	0.218726	0.0492286	9.77342e-06	0.191219		81
82	rs350242	G	C	SNX29	0.174228	0.0392137	9.77479e-06	0.445826		82
