# Supplementary material for: Dihydroceramide- and ceramide-profiling provides insights into human cardiometabolic disease etiology
Source: Nat Commun. 2022 Feb 17;13:936. doi: 10.1038/s41467-022-28496-1 (PMC8854598; doi:10.1038/s41467-022-28496-1)
Supplement: Supplementary file 5 — Supplementary data 2 [file 41467_2022_28496_MOESM5_ESM.xlsx]

## Sheet: CER_16_0_
rsid	Chrom.:Pos	A(ref.)	B(coding)	Nearby Gene(s)	Gene ID (Ensemble)	beta	SE	p-value	AA(n)	AB(n)	BB(n)	MAF
rs72899386	6:51588617	A	G	PKHD1	ENSG00000170927	0.444162	0.0857451	2.64135e-07	963.968	125.085	4.94642	0.0616901
rs11086193	20:45728230	A	T	EYA2	ENSG00000064655	0.341372	0.0681158	6.29334e-07	882.548	203.628	7.82375	0.100217
rs16881828	6:51612050	C	T	PKHD1	ENSG00000170927	0.309741	0.0622613	7.58185e-07	844.569	234.035	15.3954	0.121036
rs3946137	22:38988115	A	G	FAM227A	ENSG00000184949	0.196576	0.0396778	8.40847e-07	424.33	509.521	160.149	0.379259
rs2235229	22:39124912	C	T	GTPBP1;AL021707.1;AL021707.2	ENSG00000100226;ENSG00000203583;ENSG00000257034	-0.191046	0.0387742	9.63721e-07	198.551	520.127	375.321	0.419209
rs5750617	22:38921084	T	A	DMC1	ENSG00000100206	0.196767	0.0402335	1.15617e-06	450.989	500.205	142.806	0.359149
rs74808642	6:156143492	C	T	intergenic region	-	-0.383895	0.079084	1.38446e-06	962.263	126.633	5.1042	0.0625418
rs9322537	6:156135120	T	C	intergenic region	-	-0.381812	0.0800142	2.07403e-06	960.611	128.201	5.1877	0.0633347
rs77533799	6:156144793	A	G	intergenic region	-	-0.375164	0.0788489	2.21776e-06	961.227	127.695	5.07803	0.0630033
rs79078506	6:156144745	A	G	intergenic region	-	-0.375134	0.0788474	2.22084e-06	961.257	127.662	5.08106	0.0629909
rs79168524	6:156145085	G	T	intergenic region	-	-0.374937	0.078836	2.24039e-06	961.26	127.666	5.07404	0.0629864
rs9383777	6:156145260	T	C	intergenic region	-	-0.374481	0.0787693	2.25968e-06	961.069	127.855	5.07605	0.0630746
rs9397846	6:156146033	G	A	intergenic region	-	-0.373956	0.0787379	2.31256e-06	961.083	127.855	5.06201	0.0630617
rs9383778	6:156146134	T	C	intergenic region	-	-0.37391	0.0787352	2.31725e-06	961.086	127.853	5.06111	0.0630599
rs148745899	16:6867474	T	G	RBFOX1	ENSG00000078328	-0.424588	0.0894075	2.31776e-06	980.354	113.494	0.151148	0.0520095
rs9383779	6:156146140	A	G	intergenic region	-	-0.373858	0.0787331	2.3233e-06	961.085	127.855	5.06003	0.0630599
rs7750493	6:156146705	C	T	intergenic region	-	-0.373693	0.0787239	2.3406e-06	961.086	127.86	5.05405	0.0630567
rs9383780	6:156148561	G	A	intergenic region	-	-0.37293	0.0786826	2.42379e-06	961.097	127.897	5.00601	0.0630298
rs75598343	16:6869056	C	T	RBFOX1	ENSG00000078328	-0.423411	0.0893736	2.4489e-06	979.945	114.047	0.0079926	0.0521313
rs4374829	6:156149276	T	C	intergenic region	-	-0.372379	0.078653	2.4857e-06	961.103	127.905	4.99203	0.0630207
rs4464813	6:156150848	T	C	intergenic region	-	-0.372164	0.0786406	2.50964e-06	961.079	127.928	4.993	0.0630321
rs4559098	6:156152920	C	A	intergenic region	-	-0.371923	0.0786351	2.54306e-06	961.093	127.915	4.99203	0.0630252
rs5757176	22:39006934	A	G	FAM227A	ENSG00000184949	0.184598	0.039092	2.63757e-06	408.655	512.327	173.019	0.392305
rs9384371	6:156153747	C	T	intergenic region	-	-0.371473	0.0786665	2.63799e-06	961.109	127.898	4.99301	0.0630183
rs116555315	16:6869233	T	C	RBFOX1	ENSG00000078328	-0.421381	0.0893029	2.68371e-06	980.281	113.701	0.0180053	0.0519822
rs4278032	6:156142865	G	C	intergenic region	-	-0.37095	0.0786991	2.74961e-06	960.199	128.671	5.13019	0.0634971
rs10454301	6:156154290	C	A	intergenic region	-	-0.37093	0.0786964	2.75083e-06	961.107	127.899	4.99402	0.0630198
rs9322539	6:156154402	C	A	intergenic region	-	-0.370853	0.0787044	2.77017e-06	961.114	127.892	4.99402	0.0630165
rs1043312	22:39131727	T	G	RP3intergenic region508I15.14;GTPBP1;RP3intergenic region508I15.18;SUN2;RP3intergenic region508I15.20;RP3intergenic region508I15.19;AL021707.1;AL021707.2	ENSG00000225450;ENSG00000100226;ENSG00000244491;ENSG00000100242;ENSG00000273096;ENSG00000230149;ENSG00000203583;ENSG00000257034	0.183635	0.0390335	2.87093e-06	424.6	504.463	164.937	0.381324
rs138703	22:39132748	G	A	SUN2;AL021707.1;GTPBP1;RP3intergenic region508I15.14;RP3intergenic region508I15.19;RP3intergenic region508I15.18;RP3intergenic region508I15.20;AL021707.2	ENSG00000100242;ENSG00000203583;ENSG00000100226;ENSG00000225450;ENSG00000230149;ENSG00000244491;ENSG00000273096;ENSG00000257034	0.183613	0.0390514	2.90865e-06	424.465	504.566	164.969	0.381401
rs7749188	6:156150293	A	G	intergenic region	-	-0.366905	0.0784494	3.27634e-06	960.13	128.879	4.99103	0.0634649
rs7284966	22:39152412	A	G	SUN2	ENSG00000100242	0.184914	0.0395527	3.30533e-06	421.243	508.103	164.653	0.382728
rs4820335	22:38935927	C	G	DMC1	ENSG00000100206	0.182146	0.0390014	3.38317e-06	413.118	510.748	170.134	0.388947
rs1980455	22:38925719	A	C	DMC1	ENSG00000100206	0.181842	0.0389421	3.39432e-06	413.931	510.067	170.002	0.388515
rs9622830	22:38954703	C	G	DMC1	ENSG00000100206	0.182098	0.0390499	3.49872e-06	412.444	511.222	170.334	0.389347
rs5757227	22:39070735	A	G	RP3intergenic region508I15.9;CBY1	ENSG00000228274;ENSG00000100211	0.182085	0.039058	3.52026e-06	414.783	510.325	168.892	0.387618
rs5757195	22:39038796	T	C	FAM227A	ENSG00000184949	0.182463	0.0391511	3.54439e-06	411.362	512.73	169.909	0.389647
rs5757251	22:39100128	G	A	GTPBP1;JOSD1	ENSG00000100226;ENSG00000100221	0.181569	0.0389636	3.55305e-06	415.996	508.949	169.054	0.387138
rs7616234	3:4588013	C	T	ITPR1	ENSG00000150995	-0.301571	0.0647244	3.56426e-06	864.343	219.866	9.79044	0.109436
rs6001193	22:39074737	A	G	CBY1;RP3intergenic region508I15.9;TOMM22	ENSG00000100211;ENSG00000228274;ENSG00000100216	0.181831	0.0390496	3.61363e-06	414.712	510.296	168.992	0.387696
rs1056661	22:39080245	A	G	RP3intergenic region508I15.9;JOSD1;TOMM22	ENSG00000228274;ENSG00000100221;ENSG00000100216	0.181324	0.0390726	3.89385e-06	415.385	509.78	168.835	0.387317
rs5757130	22:38937794	G	A	DMC1	ENSG00000100206	0.181036	0.0390432	3.96653e-06	411.853	511.853	170.294	0.389598
rs72617176	2:233277342	G	A	AC068134.5;ALPPL2	ENSG00000204121;ENSG00000163286	-0.381259	0.0823059	4.05389e-06	943.519	149.288	1.19249	0.0693206
rs5757135	22:38952573	C	T	DMC1	ENSG00000100206	0.180983	0.0390892	4.09634e-06	411.144	512.292	170.563	0.390045
rs9835	22:39130971	A	G	GTPBP1;AL021707.2;SUN2;RP3intergenic region508I15.20;AL021707.1;RP3intergenic region508I15.14;RP3intergenic region508I15.18;RP3intergenic region508I15.19	ENSG00000100226;ENSG00000257034;ENSG00000100242;ENSG00000273096;ENSG00000203583;ENSG00000225450;ENSG00000244491;ENSG00000230149	0.180875	0.0390737	4.1144e-06	422.897	506.128	164.975	0.38212
rs6001159	22:38966487	A	G	DMC1;RP1intergenic region199H16.6	ENSG00000100206;ENSG00000224279	0.180957	0.0391043	4.14445e-06	411.057	512.433	170.51	0.39006
rs5757151	22:38964928	A	C	DMC1	ENSG00000100206	0.180938	0.0391162	4.18193e-06	410.748	512.584	170.668	0.390274
rs909564	22:39126508	A	G	SUN2;GTPBP1;RP3intergenic region508I15.18;AL021707.1;RP3intergenic region508I15.19;AL021707.2	ENSG00000100242;ENSG00000100226;ENSG00000244491;ENSG00000203583;ENSG00000230149;ENSG00000257034	0.180515	0.0390672	4.28253e-06	422.781	506.174	165.044	0.382204
rs138711	22:39139913	C	T	SUN2;RP3intergenic region508I15.19;RP3intergenic region508I15.14;RP3intergenic region508I15.22;RP3intergenic region508I15.21	ENSG00000100242;ENSG00000230149;ENSG00000225450;ENSG00000273076;ENSG00000272669	0.181112	0.0392134	4.32328e-06	421.129	507.449	165.422	0.383132
rs5757215	22:39054261	T	G	CBY1;FAM227A	ENSG00000100211;ENSG00000184949	0.18063	0.0391255	4.36311e-06	412.753	511.444	169.804	0.388963
rs4820341	22:39054497	A	G	FAM227A;CBY1	ENSG00000184949;ENSG00000100211	0.180604	0.0391233	4.37104e-06	412.784	511.428	169.788	0.388942
rs9384374	6:156157867	C	T	intergenic region	-	-0.362804	0.0789899	4.87718e-06	961.495	127.505	5	0.0628452
rs1379660	21:28929855	A	G	intergenic region	-	-0.266183	0.0581303	5.20754e-06	819.361	256.301	18.3378	0.133902
rs17086777	6:156203289	A	G	intergenic region	-	-0.366163	0.0799978	5.25481e-06	962.055	127.897	4.04803	0.0621541
rs926299	22:39095698	C	G	JOSD1	ENSG00000100221	0.183263	0.0402405	5.85109e-06	465.263	495.94	132.797	0.34805
rs5750671	22:39094619	A	C	JOSD1	ENSG00000100221	0.183173	0.0402312	5.88299e-06	465.207	495.873	132.919	0.348131
rs5757253	22:39104320	C	T	GTPBP1	ENSG00000100226	0.182943	0.0402286	6.03408e-06	465.155	496.055	132.79	0.348096
rs6001203	22:39099602	T	C	JOSD1;GTPBP1	ENSG00000100221;ENSG00000100226	0.182892	0.0402197	6.04139e-06	465.106	495.976	132.918	0.348177
rs2267394	22:39101633	T	C	GTPBP1;JOSD1	ENSG00000100226;ENSG00000100221	0.182894	0.040222	6.04741e-06	465.124	496.002	132.874	0.348149
rs2267393	22:39101619	G	C	GTPBP1;JOSD1	ENSG00000100226;ENSG00000100221	0.182892	0.0402217	6.04777e-06	465.123	496	132.877	0.348151
rs6001204	22:39100239	T	C	GTPBP1;JOSD1	ENSG00000100226;ENSG00000100221	0.182884	0.0402203	6.04858e-06	465.11	495.985	132.905	0.34817
rs2284073	22:39105948	T	C	GTPBP1	ENSG00000100226	0.18293	0.0402345	6.06169e-06	465.189	496.082	132.729	0.348053
rs12320891	12:31921440	G	A	intergenic region	-	0.18175	0.0400378	6.26679e-06	455.449	492.761	145.789	0.358473
rs149828724	6:156193247	G	A	intergenic region	-	-0.384164	0.0848412	6.60841e-06	977.123	113.863	3.01404	0.0547948
rs7976740	12:31924139	G	A	intergenic region	-	0.181586	0.04015	6.77456e-06	448.798	497.011	148.191	0.362611
rs5757234	22:39072686	C	T	RP3intergenic region508I15.9;CBY1	ENSG00000228274;ENSG00000100211	0.181515	0.0402445	7.17461e-06	463.88	497.071	133.049	0.348798
rs5757238	22:39073896	A	G	CBY1;RP3intergenic region508I15.9;TOMM22	ENSG00000100211;ENSG00000228274;ENSG00000100216	0.1815	0.0402454	7.19037e-06	463.867	497.073	133.061	0.348809
rs4821810	22:39072098	C	G	CBY1;RP3intergenic region508I15.9	ENSG00000100211;ENSG00000228274	0.181496	0.0402456	7.19427e-06	463.836	497.09	133.075	0.348829
rs1056610	22:39080078	T	C	JOSD1;TOMM22;RP3intergenic region508I15.9	ENSG00000100221;ENSG00000100216;ENSG00000228274	0.181482	0.0402509	7.22603e-06	463.846	497.066	133.089	0.348831
rs5762532	22:28628209	T	C	SNORD42;TTC28	ENSG00000201209;ENSG00000100154	0.176717	0.0391972	7.23778e-06	366.94	536.485	190.575	0.419394
rs10135	22:39082174	A	G	RP3intergenic region508I15.9;TOMM22;JOSD1	ENSG00000228274;ENSG00000100216;ENSG00000100221	0.181368	0.0402537	7.33152e-06	463.785	497.091	133.125	0.348876
rs10437786	12:31921911	T	C	intergenic region	-	0.180739	0.0401273	7.38187e-06	449.497	497.512	146.991	0.361743
rs4952228	2:31867836	G	A	intergenic region	-	0.403713	0.0896986	7.49799e-06	979.911	111.778	2.3102	0.0531987
rs1946990	22:38912771	A	G	DMC1	ENSG00000100206	0.176198	0.0391521	7.51233e-06	398.249	519.736	176.015	0.398431
rs5757166	22:38995385	G	T	FAM227A	ENSG00000184949	0.181237	0.0403049	7.64226e-06	460.559	500.412	133.029	0.350306
rs5750633	22:38993467	A	G	FAM227A	ENSG00000184949	0.181201	0.0403094	7.69124e-06	460.576	500.406	133.018	0.350294
rs1569716	22:38998519	C	A	FAM227A	ENSG00000184949	0.181193	0.040308	7.69289e-06	460.648	500.342	133.01	0.350257
rs5757160	22:38989646	T	C	FAM227A	ENSG00000184949	0.181269	0.0403257	7.69611e-06	460.531	500.388	133.08	0.350342
rs138457	22:38898051	T	C	DDX17	ENSG00000100201	-0.175769	0.0391036	7.7023e-06	175.292	520.203	398.505	0.397983
rs5757169	22:39003495	G	A	FAM227A	ENSG00000184949	0.181202	0.0403189	7.72772e-06	460.708	500.237	133.055	0.35025
rs5750639	22:39005062	A	T	FAM227A	ENSG00000184949	0.18117	0.0403212	7.76586e-06	460.744	500.206	133.051	0.350232
rs5750629	22:38985065	T	C	FAM227A	ENSG00000184949	0.181246	0.0403417	7.77997e-06	460.563	500.313	133.125	0.350348
rs9673557	16:12172188	C	T	SNX29;RPS23P6	ENSG00000048471;ENSG00000241641	0.231066	0.0514333	7.78788e-06	734.269	330.786	28.9455	0.17764
rs9607553	22:38986248	G	A	FAM227A	ENSG00000184949	0.181244	0.0403434	7.78853e-06	460.491	500.355	133.154	0.350394
rs5757177	22:39007174	A	C	FAM227A	ENSG00000184949	0.182495	0.0406305	7.8226e-06	445.65	509.298	139.052	0.359873
rs5750627	22:38982321	T	C	FAM227A	ENSG00000184949	0.181203	0.0403515	7.85738e-06	460.538	500.323	133.139	0.350366
rs5750646	22:39013830	T	C	FAM227A	ENSG00000184949	0.181073	0.0403283	7.88094e-06	461.14	499.857	133.003	0.350029
rs6001173	22:39015302	T	C	FAM227A	ENSG00000184949	0.181025	0.0403264	7.91677e-06	461.154	499.845	133.001	0.350021
rs6001175	22:39018334	T	C	FAM227A	ENSG00000184949	0.181005	0.040329	7.94569e-06	461.183	499.808	133.009	0.350012
rs5757191	22:39029695	T	C	FAM227A	ENSG00000184949	0.181042	0.0403379	7.94825e-06	461.321	499.64	133.038	0.349962
rs1013338	22:38974154	C	A	FAM227A;RP1intergenic region199H16.6	ENSG00000184949;ENSG00000224279	0.181158	0.0403667	7.95939e-06	460.629	500.178	133.193	0.350349
rs4821801	22:39036280	T	C	FAM227A	ENSG00000184949	0.181017	0.0403392	7.97605e-06	461.411	499.536	133.053	0.349928
rs5750649	22:39036769	T	C	FAM227A	ENSG00000184949	0.181014	0.0403393	7.97936e-06	461.421	499.526	133.053	0.349923
rs4821798	22:39021165	T	C	FAM227A	ENSG00000184949	0.180966	0.0403328	7.99626e-06	461.193	499.802	133.005	0.350005
rs6519124	22:39045099	T	C	FAM227A	ENSG00000184949	0.180977	0.0403365	8.00167e-06	461.571	499.364	133.065	0.34986
rs72895884	6:51669784	C	T	PKHD1	ENSG00000170927	0.317184	0.0707067	8.02961e-06	889.055	193.772	11.1727	0.0987741
rs5750652	22:39048316	A	G	CBY1;FAM227A	ENSG00000100211;ENSG00000184949	0.180956	0.0403419	8.04262e-06	461.644	499.335	133.021	0.349807
rs5757212	22:39053757	G	C	FAM227A;CBY1	ENSG00000184949;ENSG00000100211	0.180854	0.0403237	8.0619e-06	461.961	499.027	133.012	0.349658
rs138464	22:38906432	C	T	DDX17	ENSG00000100201	-0.175576	0.0391615	8.12357e-06	176.693	520.046	397.26	0.399192
rs9384376	6:156157947	C	T	intergenic region	-	-0.339411	0.0757187	8.15608e-06	948.473	139.521	6.00506	0.0692557
rs5757172	22:39005026	A	G	FAM227A	ENSG00000184949	0.175062	0.0390633	8.19469e-06	393.806	515.77	184.425	0.404305
rs7288443	22:38989813	A	G	FAM227A	ENSG00000184949	0.18075	0.0403448	8.24623e-06	459.544	501.377	133.078	0.350793
rs6001169	22:38999121	T	C	FAM227A	ENSG00000184949	0.174915	0.0390525	8.29065e-06	393.681	515.861	184.458	0.404377
rs9619755	22:38997269	C	G	FAM227A	ENSG00000184949	0.1749	0.0390509	8.29754e-06	393.656	515.882	184.462	0.40439
rs2252902	8:11499277	T	C	intergenic region	-	-0.199048	0.0444547	8.3448e-06	68.002	416.021	609.977	0.252297
rs4952222	2:31799863	C	A	SRD5A2	ENSG00000049319	0.402597	0.0900457	8.59867e-06	980.568	111.132	2.30002	0.052894
rs4821799	22:39021326	T	G	FAM227A	ENSG00000184949	0.174589	0.0390579	8.63947e-06	394.754	515.107	184.139	0.403741
rs1379661	21:28929958	C	G	intergenic region	-	-0.268581	0.0600963	8.67193e-06	828.994	250.861	14.145	0.127583
rs13251723	8:11496928	T	C	intergenic region	-	-0.199055	0.0445415	8.67937e-06	67.8521	415.69	610.457	0.252009
rs9306328	22:39028913	C	T	FAM227A	ENSG00000184949	0.174616	0.0390767	8.69689e-06	394.508	515.224	184.268	0.403912
rs76718582	6:156158244	T	A	intergenic region	-	-0.338258	0.0757188	8.7474e-06	948.51	139.485	6.00507	0.0692389
rs11250154	8:11496686	T	C	intergenic region	-	-0.198949	0.0445473	8.79842e-06	67.8333	415.585	610.582	0.251943
rs5757159	22:38982743	A	G	FAM227A	ENSG00000184949	0.174273	0.0390575	8.9633e-06	393.834	515.508	184.658	0.404398
rs2179142	22:39037954	G	A	FAM227A	ENSG00000184949	0.183915	0.041247	9.09163e-06	474.898	498.721	120.381	0.337972
rs11859327	16:12170573	G	A	SNX29;RPS23P6	ENSG00000048471;ENSG00000241641	0.226507	0.0509589	9.69159e-06	727.965	335.678	30.357	0.181166
rs80259450	6:156208209	A	G	intergenic region	-	-0.302726	0.06811	9.70222e-06	909.417	175.446	9.13717	0.0885376
rs35371652	16:12170318	C	T	SNX29;RPS23P6	ENSG00000048471;ENSG00000241641	0.226565	0.0509777	9.71397e-06	727.9	335.777	30.3224	0.18118
rs74008674	16:12173977	G	C	SNX29;RPS23P6	ENSG00000048471;ENSG00000241641	0.226616	0.0509973	9.7455e-06	730.254	333.233	30.5135	0.180192
rs4411818	22:38971950	T	C	RP1intergenic region199H16.6;FAM227A	ENSG00000224279;ENSG00000184949	0.173356	0.0390313	9.84496e-06	394.713	514.662	184.625	0.403982
rs55963117	16:12171118	G	A	SNX29;RPS23P6	ENSG00000048471;ENSG00000241641	0.226247	0.0509528	9.89619e-06	728.037	335.572	30.3905	0.181149
rs16958959	16:12171185	G	C	SNX29;RPS23P6	ENSG00000048471;ENSG00000241641	0.226157	0.050953	9.9773e-06	728.023	335.579	30.3975	0.181158
rs1569492	22:38975511	G	A	FAM227A;RP1intergenic region199H16.6	ENSG00000184949;ENSG00000224279	0.173278	0.0390417	9.98909e-06	394.326	514.841	184.833	0.404253
