# Supplementary material for: Dihydroceramide- and ceramide-profiling provides insights into human cardiometabolic disease etiology
Source: Nat Commun. 2022 Feb 17;13:936. doi: 10.1038/s41467-022-28496-1 (PMC8854598; doi:10.1038/s41467-022-28496-1)
Supplement: Supplementary file 6 — Supplementary data 3 [file 41467_2022_28496_MOESM6_ESM.xlsx]

## Sheet: CER_18_0_
rsid	Chrom.:Pos	A(ref.)	B(coding)	Nearby Gene(s)	Gene ID (Ensemble)	beta	SE	p-value	AA(n)	AB(n)	BB(n)	MAF
rs7616234	3:4588013	C	T	ITPR1	ENSG00000150995	-0.333389	0.0648674	3.26197e-07	864.343	219.866	9.79044	0.109436
rs5767275	22:46981234	C	T	GRAMD4	ENSG00000075240	0.20668	0.0410259	5.50865e-07	429.068	531.552	133.38	0.364859
rs5767281	22:46986889	G	A	GRAMD4	ENSG00000075240	0.206603	0.0410124	5.51509e-07	429.128	530.55	134.322	0.365262
rs7290187	22:46991718	A	T	GRAMD4	ENSG00000075240	-0.199802	0.0400206	6.93632e-07	187.815	561.845	344.34	0.428462
rs8142773	22:46993449	C	T	GRAMD4	ENSG00000075240	-0.197496	0.0400787	9.61049e-07	187.812	561.741	344.447	0.428412
rs79173901	4:184840845	A	G	STOX2	ENSG00000173320	0.32101	0.0653273	1.02978e-06	860.984	215.039	17.9776	0.114714
rs11138807	9:83290499	C	A	intergenic region	-	0.272534	0.0557526	1.16977e-06	802.557	262.208	29.2355	0.146563
rs780094	2:27741237	T	C	GCKR	ENSG00000084734	-0.19161	0.0396961	1.58419e-06	168	535	391	0.39808
rs12277680	11:134586708	A	G	RP11intergenic region469N6.2	ENSG00000255344	-0.192673	0.0403171	2.00329e-06	353.219	549.431	191.35	0.426019
rs780093	2:27742603	T	C	GCKR	ENSG00000084734	-0.187768	0.0397371	2.59868e-06	168.017	536.002	389.981	0.398554
rs35289245	5:177408429	C	T	RP11intergenic region1252I4.2	ENSG00000250101	0.205945	0.0441967	3.55707e-06	570.748	438.505	84.7477	0.277879
rs11654336	17:70276394	C	T	intergenic region	-	-0.296787	0.0639085	3.83455e-06	806.852	270.218	16.9306	0.138976
rs9616057	22:46973892	T	C	GRAMD4	ENSG00000075240	-0.180554	0.0394369	5.22672e-06	231.009	558.011	304.98	0.466193
rs1260326	2:27730940	T	C	GCKR	ENSG00000084734	-0.182476	0.0398646	5.24874e-06	175.256	548.004	370.74	0.410656
rs550517	5:31385936	A	C	intergenic region	-	0.181771	0.0398829	5.7577e-06	266.371	551.217	276.413	0.49541
rs56292448	7:14693698	T	G	DGKB	ENSG00000136267	-0.283682	0.0625159	6.31639e-06	874.277	205.8	13.9233	0.106786
rs2204408	7:14693261	T	C	DGKB	ENSG00000136267	-0.283279	0.0625304	6.54052e-06	874.421	205.691	13.8881	0.106704
rs34724701	9:83350696	G	A	AL353707.1	ENSG00000221581	0.271927	0.0602609	7.10199e-06	820.944	251.286	21.7702	0.134747
rs7043199	9:2621145	T	A	RP11intergenic region125B21.2;VLDLR	ENSG00000236404;ENSG00000147852	-0.228436	0.0507698	7.54388e-06	672.428	373.675	47.8969	0.214565
rs4614327	10:68618462	T	C	CTNNA3	ENSG00000183230	0.21716	0.0485627	8.56993e-06	685.475	364.368	44.1571	0.206893
