# Supplementary material for: Dihydroceramide- and ceramide-profiling provides insights into human cardiometabolic disease etiology
Source: Nat Commun. 2022 Feb 17;13:936. doi: 10.1038/s41467-022-28496-1 (PMC8854598; doi:10.1038/s41467-022-28496-1)
Supplement: Supplementary file 7 — Supplementary data 4 [file 41467_2022_28496_MOESM7_ESM.xlsx]

## Sheet: CER_20_0_
rsid	Chrom.:Pos	A(ref.)	B(coding)	Nearby Gene(s)	Gene ID (Ensemble)	beta	SE	p-value	AA(n)	AB(n)	BB(n)	MAF
rs7616234	3:4588013	C	T	ITPR1	ENSG00000150995	-0.37622	0.0656069	1.26587e-08	864.343	219.866	9.79044	0.109436
rs9403864	6:147935016	A	G	SAMD5	ENSG00000203727	0.195027	0.0399322	1.19515e-06	212.896	552.868	328.235	0.447286
rs2927721	19:8299923	A	G	CERS4;CTDintergenic region3020H12.4	ENSG00000090661;ENSG00000271717	0.259762	0.054254	1.91769e-06	32.5644	277.041	784.395	0.156385
rs5767275	22:46981234	C	T	GRAMD4	ENSG00000075240	0.199259	0.0416604	1.96459e-06	429.068	531.552	133.38	0.364859
rs5767281	22:46986889	G	A	GRAMD4	ENSG00000075240	0.19903	0.0416474	2.0033e-06	429.128	530.55	134.322	0.365262
rs35289245	5:177408429	C	T	RP11intergenic region1252I4.2	ENSG00000250101	0.211716	0.0448177	2.61499e-06	570.748	438.505	84.7477	0.277879
rs4781174	16:12177713	T	C	SNX29;RPS23P6;RP11intergenic region276H1.3	ENSG00000048471;ENSG00000241641;ENSG00000175604	0.246326	0.0521806	2.65681e-06	730.924	332.913	30.1631	0.179726
rs35371652	16:12170318	C	T	SNX29;RPS23P6	ENSG00000048471;ENSG00000241641	0.244482	0.0518744	2.75695e-06	727.9	335.777	30.3224	0.18118
rs11859327	16:12170573	G	A	SNX29;RPS23P6	ENSG00000048471;ENSG00000241641	0.244329	0.0518556	2.77364e-06	727.965	335.678	30.357	0.181166
rs55963117	16:12171118	G	A	SNX29;RPS23P6	ENSG00000048471;ENSG00000241641	0.244182	0.0518489	2.8033e-06	728.037	335.572	30.3905	0.181149
rs112485371	16:12171565	T	C	SNX29;RPS23P6	ENSG00000048471;ENSG00000241641	0.244121	0.0518478	2.81796e-06	728.052	335.544	30.404	0.181148
rs16958959	16:12171185	G	C	SNX29;RPS23P6	ENSG00000048471;ENSG00000241641	0.244094	0.0518491	2.82655e-06	728.023	335.579	30.3975	0.181158
rs4781175	16:12177725	T	C	SNX29;RPS23P6;RP11intergenic region276H1.3	ENSG00000048471;ENSG00000241641;ENSG00000175604	0.245373	0.0521235	2.83002e-06	730.625	332.643	30.7321	0.180122
rs4352067	16:12172873	C	A	SNX29;RPS23P6	ENSG00000048471;ENSG00000241641	0.243859	0.0518371	2.8736e-06	728.153	335.369	30.4785	0.181136
rs2292278	16:12173031	T	C	SNX29;RPS23P6	ENSG00000048471;ENSG00000241641	0.243819	0.0518326	2.87885e-06	728.196	335.299	30.5045	0.181128
rs2292277	16:12172991	A	G	SNX29;RPS23P6	ENSG00000048471;ENSG00000241641	0.24378	0.0518304	2.88653e-06	728.146	335.346	30.5085	0.181153
rs4781173	16:12174119	T	C	SNX29;RPS23P6	ENSG00000048471;ENSG00000241641	0.243777	0.0518421	2.90207e-06	728.277	335.204	30.5191	0.181098
rs3851010	16:12175365	C	A	SNX29;RPS23P6	ENSG00000048471;ENSG00000241641	0.243799	0.0518509	2.90727e-06	728.346	335.136	30.5172	0.181065
rs56259883	16:12176376	C	G	SNX29;RPS23P6;RP11intergenic region276H1.3	ENSG00000048471;ENSG00000241641;ENSG00000175604	0.243778	0.0518593	2.92347e-06	728.39	335.083	30.5271	0.18105
rs59545549	16:12170060	A	G	SNX29	ENSG00000048471	0.244681	0.0520556	2.92898e-06	728.699	335.322	29.9798	0.180659
rs406909	3:4587256	A	G	ITPR1	ENSG00000150995	0.331234	0.0705488	3.004e-06	8.05758	178.478	907.465	0.0889364
rs74008674	16:12173977	G	C	SNX29;RPS23P6	ENSG00000048471;ENSG00000241641	0.243663	0.051898	3.00488e-06	730.254	333.233	30.5135	0.180192
rs60350516	16:12171523	G	T	RPS23P6;SNX29	ENSG00000241641;ENSG00000048471	0.242976	0.0519441	3.26585e-06	729.42	334.269	30.3114	0.180481
rs9673557	16:12172188	C	T	SNX29;RPS23P6	ENSG00000048471;ENSG00000241641	0.244589	0.0523572	3.36242e-06	734.269	330.786	28.9455	0.17764
rs41430046	16:12176556	G	A	RP11intergenic region276H1.3;SNX29;RPS23P6	ENSG00000175604;ENSG00000048471;ENSG00000241641	0.242485	0.0519527	3.42909e-06	729.697	333.838	30.4651	0.180424
rs4780410	16:12177667	A	G	RPS23P6;SNX29;RP11intergenic region276H1.3	ENSG00000241641;ENSG00000048471;ENSG00000175604	0.243681	0.0522167	3.44049e-06	729.178	335.309	29.5132	0.180227
rs58922436	16:12177955	A	G	RP11intergenic region276H1.3;SNX29;RPS23P6	ENSG00000175604;ENSG00000048471;ENSG00000241641	0.242334	0.0520186	3.57634e-06	729.716	333.816	30.4682	0.180417
rs7043199	9:2621145	T	A	VLDLR;RP11intergenic region125B21.2	ENSG00000147852;ENSG00000236404	-0.239254	0.0514655	3.7465e-06	672.428	373.675	47.8969	0.214565
rs60901520	16:12170020	G	A	SNX29	ENSG00000048471	0.242336	0.0521432	3.77019e-06	729.28	334.799	29.9205	0.180366
rs61937027	12:131657566	C	G	RP11intergenic region638F5.1	ENSG00000204603	-0.421596	0.0912823	4.32382e-06	954.201	136.043	3.75652	0.0656106
rs76147863	13:107925601	G	A	FAM155A	ENSG00000204442	0.415815	0.0905185	4.86199e-06	951.762	140.769	1.46921	0.0656798
rs11086193	20:45728230	A	T	EYA2	ENSG00000064655	0.319121	0.0695167	4.93426e-06	882.548	203.628	7.82375	0.100217
rs117753214	13:107921659	T	C	FAM155A	ENSG00000204442	0.414186	0.0903263	5.05454e-06	951.408	141.149	1.44309	0.0658297
rs7290187	22:46991718	A	T	GRAMD4	ENSG00000075240	-0.18619	0.0406663	5.22227e-06	187.815	561.845	344.34	0.428462
rs4804290	19:8300197	G	A	CERS4;CTDintergenic region3020H12.4	ENSG00000090661;ENSG00000271717	0.247895	0.0547081	6.51104e-06	32.8306	282.744	778.425	0.159235
rs4427776	15:101566118	C	T	LRRK1	ENSG00000154237	-0.216558	0.0478163	6.58046e-06	48.015	385.647	660.338	0.220145
rs1107212	15:101566456	T	C	LRRK1	ENSG00000154237	-0.216661	0.0478482	6.60667e-06	47.9639	385.61	660.426	0.220081
rs7194778	16:12163360	G	A	SNX29	ENSG00000048471	0.194624	0.0431086	7.02912e-06	515.5	481.634	96.8658	0.308668
rs11646559	16:12162615	C	T	SNX29	ENSG00000048471	0.194409	0.0431081	7.19093e-06	515.397	481.753	96.85	0.308708
rs11641533	16:12162422	A	G	SNX29	ENSG00000048471	0.194328	0.0431065	7.2487e-06	515.446	481.719	96.835	0.308679
rs8142773	22:46993449	C	T	GRAMD4	ENSG00000075240	-0.183357	0.0407263	7.44888e-06	187.812	561.741	344.447	0.428412
rs350243	16:12170523	T	C	SNX29;RPS23P6	ENSG00000048471;ENSG00000241641	0.177401	0.039441	7.59818e-06	334.724	543.089	216.187	0.445824
rs8000760	13:42598195	C	G	intergenic region	-	0.382106	0.0850684	7.81664e-06	3.68705	124.952	965.361	0.0604782
rs11639695	16:12160343	T	C	SNX29	ENSG00000048471	0.193609	0.0431164	7.86589e-06	514.939	482.306	96.755	0.308874
rs1104803	16:12159290	G	A	SNX29	ENSG00000048471	0.178141	0.0397207	8.0692e-06	334.178	544.406	215.416	0.445721
rs350242	16:12170044	G	C	SNX29	ENSG00000048471	0.177167	0.0395272	8.17032e-06	334.318	543.897	215.785	0.445826
rs11138807	9:83290499	C	A	intergenic region	-	0.25385	0.0566483	8.20744e-06	802.557	262.208	29.2355	0.146563
rs1641843	16:12162969	A	G	SNX29	ENSG00000048471	0.177087	0.0395659	8.41369e-06	333.706	544.329	215.965	0.446188
rs6431500	2:237864842	C	T	intergenic region	-	0.221717	0.049593	8.6104e-06	718.147	333.318	42.5351	0.191219
rs11903153	2:237858952	A	G	intergenic region	-	0.222532	0.0497959	8.68378e-06	716.1	334.54	43.3603	0.192532
rs79173901	4:184840845	A	G	STOX2	ENSG00000173320	0.296665	0.0663877	8.6919e-06	860.984	215.039	17.9776	0.114714
rs10170301	2:237863725	G	A	intergenic region	-	0.221749	0.0496305	8.71879e-06	718.042	333.326	42.6316	0.191311
rs6743393	2:237864067	T	C	intergenic region	-	0.22155	0.0496258	8.8639e-06	718.205	333.204	42.5912	0.191219
rs2060518	2:237866575	C	T	intergenic region	-	0.221014	0.0495422	8.9983e-06	718.237	333.326	42.4371	0.191134
rs13204131	6:103893645	C	T	intergenic region	-	0.243586	0.0546599	9.19537e-06	688.951	361.159	43.8899	0.205182
rs10803652	2:237876320	C	T	intergenic region	-	0.219538	0.0493016	9.34074e-06	713.513	335.286	45.201	0.194556
rs304007	3:4585899	G	T	ITPR1	ENSG00000150995	0.281384	0.0632641	9.56552e-06	13.6311	216.626	863.743	0.111466
rs114169274	3:61843667	A	G	PTPRG	ENSG00000144724	-0.345795	0.0777758	9.64094e-06	945.109	142.157	6.73419	0.0711269
rs10204092	2:237863358	A	G	intergenic region	-	0.220633	0.049646	9.72598e-06	717.72	333.613	42.6677	0.191475
rs11679109	2:237868232	T	C	intergenic region	-	0.220265	0.0495647	9.7318e-06	717.541	333.849	42.6101	0.191531
rs10018379	4:186651261	G	T	SORBS2	ENSG00000154556	0.23766	0.0535279	9.91408e-06	27.9514	333.76	732.289	0.178091
rs8057727	16:85186734	C	A	intergenic region	-	0.193434	0.0435741	9.94784e-06	115.37	489.973	488.658	0.329393
