# Supplementary material for: Dihydroceramide- and ceramide-profiling provides insights into human cardiometabolic disease etiology
Source: Nat Commun. 2022 Feb 17;13:936. doi: 10.1038/s41467-022-28496-1 (PMC8854598; doi:10.1038/s41467-022-28496-1)
Supplement: Supplementary file 8 — Supplementary data 5 [file 41467_2022_28496_MOESM8_ESM.xlsx]

## Sheet: CER_22_0_
rsid	Chrom.:Pos	A(ref.)	B(coding)	Nearby Gene(s)	Gene ID (Ensemble)	beta	SE	p-value	AA(n)	AB(n)	BB(n)	MAF
rs686548	20:12973521	A	T	intergenic region	-	-0.203041	0.0388874	2.12733e-07	172.113	487.435	434.452	0.380101
rs680379	20:12969400	A	G	intergenic region	-	-0.201257	0.0386776	2.33632e-07	173	485.002	435.998	0.3798
rs1321940	20:12959885	A	G	intergenic region	-	-0.201318	0.0387106	2.3716e-07	172.8	484.919	436.281	0.379579
rs4814176	20:12959398	T	C	intergenic region	-	-0.199533	0.0387852	3.17789e-07	172.81	487.958	433.232	0.380977
rs4814175	20:12959094	A	T	intergenic region	-	-0.199527	0.0387859	3.18224e-07	172.805	487.959	433.236	0.380973
rs168622	20:12966089	T	G	intergenic region	-	-0.197204	0.0387179	4.1429e-07	172.982	486.019	434.999	0.380248
rs364585	20:12962718	A	G	intergenic region	-	-0.197189	0.0387183	4.15239e-07	172.978	486.016	435.006	0.380243
rs7616234	3:4588013	C	T	ITPR1	ENSG00000150995	-0.32789	0.0652996	5.9915e-07	864.343	219.866	9.79044	0.109436
rs4508668	20:12955601	T	C	intergenic region	-	-0.198705	0.0400758	8.24446e-07	135.811	466.223	491.966	0.337224
rs3848745	20:12944067	G	A	intergenic region	-	-0.199285	0.0402185	8.37781e-07	133.859	466.832	493.309	0.335718
rs2327451	20:12953934	C	A	intergenic region	-	-0.198535	0.0400755	8.42075e-07	135.696	466.179	492.125	0.337098
rs3903703	20:12945963	A	G	intergenic region	-	-0.19808	0.0400376	8.70816e-07	135.018	465.002	493.98	0.335941
rs4814173	20:12947532	G	C	intergenic region	-	-0.197611	0.0400607	9.36778e-07	135.112	466.04	492.848	0.336501
rs3843765	20:12943737	G	A	intergenic region	-	-0.197445	0.0402147	1.05108e-06	133.838	465.797	494.365	0.335225
rs438568	20:12958687	A	G	intergenic region	-	-0.190199	0.0389193	1.17725e-06	170.05	485.662	438.289	0.377404
rs4813102	20:12947883	A	T	intergenic region	-	-0.191842	0.0397114	1.55347e-06	162.172	505.157	426.671	0.379114
rs780094	2:27741237	T	C	GCKR	ENSG00000084734	-0.19271	0.0399395	1.59881e-06	168	535	391	0.39808
rs36054984	4:12762055	A	G	intergenic region	-	-0.319158	0.0666279	1.89663e-06	907.259	174.288	12.453	0.0910393
rs12625778	20:3708995	A	C	HSPA12B	ENSG00000132622	-0.357507	0.0749904	2.11927e-06	928.055	160.881	5.06422	0.0781578
rs73080437	20:3708218	T	G	intergenic region	-	-0.357894	0.0752545	2.24182e-06	930.9	158.064	5.0361	0.0768448
rs3848746	20:12950606	A	G	intergenic region	-	-0.190387	0.0401805	2.44e-06	134.664	464.337	494.999	0.335313
rs2327452	20:12952964	A	C	intergenic region	-	-0.190677	0.0402557	2.45947e-06	133.117	465.115	495.768	0.334255
rs780093	2:27742603	T	C	GCKR	ENSG00000084734	-0.187927	0.0399847	2.93436e-06	168.017	536.002	389.981	0.398554
rs3848744	20:12942649	A	G	intergenic region	-	-0.189566	0.0404487	3.12931e-06	131.379	464.711	497.911	0.332481
rs76147863	13:107925601	G	A	FAM155A	ENSG00000204442	0.419826	0.089755	3.26852e-06	951.762	140.769	1.46921	0.0656798
rs117753214	13:107921659	T	C	FAM155A	ENSG00000204442	0.418518	0.0895631	3.34092e-06	951.408	141.149	1.44309	0.0658297
rs2903355	4:12735502	A	C	intergenic region	-	-0.300029	0.0642077	3.34238e-06	895.994	184.005	14.001	0.0968953
rs2903356	4:12735564	C	T	intergenic region	-	-0.300013	0.0642074	3.3462e-06	895.999	184	14.001	0.0968931
rs35089354	4:12736998	A	C	intergenic region	-	-0.300037	0.0642143	3.34802e-06	896.021	183.978	14.001	0.096883
rs13136382	4:12733389	T	C	intergenic region	-	-0.300002	0.0642076	3.34882e-06	895.998	184.001	14.001	0.0968935
rs9715665	4:12733919	A	G	intergenic region	-	-0.300002	0.0642076	3.34882e-06	895.998	184.001	14.001	0.0968935
rs9714521	4:12734038	G	C	intergenic region	-	-0.300002	0.0642076	3.34882e-06	895.998	184.001	14.001	0.0968935
rs2903354	4:12735157	T	C	intergenic region	-	-0.300002	0.0642076	3.34882e-06	895.998	184.001	14.001	0.0968935
rs2866697	4:12733659	A	G	intergenic region	-	-0.300001	0.0642076	3.34938e-06	895.997	184.002	14.001	0.096894
rs11735535	4:12734547	A	C	intergenic region	-	-0.300006	0.0642094	3.35019e-06	896.005	183.994	14.001	0.0968903
rs11736392	4:12734552	T	C	intergenic region	-	-0.300006	0.0642094	3.35019e-06	896.005	183.994	14.001	0.0968903
rs58283707	4:12738962	A	G	intergenic region	-	-0.300007	0.0642279	3.37154e-06	896.071	183.929	14	0.0968597
rs1520284	4:12739454	A	G	intergenic region	-	-0.300005	0.0642341	3.37914e-06	896.09	183.911	13.999	0.0968506
rs1850974	4:12739569	T	C	intergenic region	-	-0.299998	0.0642352	3.38223e-06	896.097	183.904	13.999	0.0968474
rs35943370	4:12739729	A	G	intergenic region	-	-0.299994	0.0642371	3.38547e-06	896.103	183.898	13.999	0.0968446
rs7661913	4:12741769	T	C	intergenic region	-	-0.300045	0.06425	3.38773e-06	896.145	183.856	13.999	0.0968254
rs67949886	4:12741047	T	G	intergenic region	-	-0.299985	0.0642437	3.39563e-06	896.126	183.875	13.999	0.0968341
rs34464966	4:12741462	T	C	intergenic region	-	-0.299991	0.0642477	3.3987e-06	896.142	183.859	13.999	0.0968268
rs34833069	4:12741143	C	A	intergenic region	-	-0.29997	0.0642455	3.40149e-06	896.134	183.867	13.999	0.0968305
rs6838417	4:12742465	C	T	intergenic region	-	-0.300028	0.0642675	3.41273e-06	896.043	183.959	13.998	0.0968716
rs6819753	4:12742272	T	C	intergenic region	-	-0.299986	0.0642603	3.41477e-06	896.082	183.919	13.999	0.0968542
rs59357237	4:12733078	C	T	intergenic region	-	-0.299947	0.0642571	3.42094e-06	895.998	184.005	13.997	0.0968917
rs71465236	15:27701233	C	T	GABRG3	ENSG00000182256	-0.415796	0.0890828	3.4275e-06	976.96	117.019	0.0210266	0.0535012
rs13137770	4:12743024	C	T	intergenic region	-	-0.2999	0.0642728	3.45151e-06	896.028	183.974	13.998	0.0968784
rs67086911	4:12732001	C	G	intergenic region	-	-0.300651	0.0646162	3.67521e-06	896.112	184.079	13.809	0.0967537
rs11733176	4:12732468	A	T	intergenic region	-	-0.299592	0.0643983	3.68744e-06	896.009	184.011	13.98	0.096879
rs35234367	4:12732264	A	C	intergenic region	-	-0.299479	0.0644301	3.75919e-06	896.011	184.012	13.977	0.0968766
rs7194778	16:12163360	G	A	SNX29	ENSG00000048471	0.198573	0.0427368	3.78962e-06	515.5	481.634	96.8658	0.308668
rs11646559	16:12162615	C	T	SNX29	ENSG00000048471	0.198339	0.0427363	3.88851e-06	515.397	481.753	96.85	0.308708
rs11641533	16:12162422	A	G	SNX29	ENSG00000048471	0.198156	0.0427352	3.96607e-06	515.446	481.719	96.835	0.308679
rs7662936	4:12748481	A	C	intergenic region	-	-0.298107	0.0643518	4.04903e-06	895.35	184.658	13.992	0.0971857
rs7668033	4:12748487	T	C	intergenic region	-	-0.29807	0.064352	4.06036e-06	895.349	184.66	13.991	0.0971856
rs11639695	16:12160343	T	C	SNX29	ENSG00000048471	0.197627	0.0427443	4.22512e-06	514.939	482.306	96.755	0.308874
rs6041735	20:12940649	T	C	intergenic region	-	-0.186975	0.0406042	4.61395e-06	131.29	463.506	499.204	0.33185
rs72899386	6:51588617	A	G	PKHD1	ENSG00000170927	0.39691	0.0868754	5.4666e-06	963.968	125.085	4.94642	0.0616901
rs1812257	14:94259540	T	C	PRIMA1	ENSG00000175785	0.265626	0.0584901	6.2109e-06	22.4313	233.22	838.349	0.127094
rs10018379	4:186651261	G	T	SORBS2	ENSG00000154556	0.240808	0.0530741	6.33284e-06	27.9514	333.76	732.289	0.178091
rs3864673	8:62159491	C	G	CLVS1	ENSG00000177182	0.330594	0.0731615	6.90123e-06	927.878	160.958	5.164	0.0782845
rs3864672	8:62159485	G	A	CLVS1	ENSG00000177182	0.330543	0.0731615	6.92372e-06	927.87	160.965	5.16501	0.0782886
rs71465233	15:27689068	C	T	GABRG3	ENSG00000182256	-0.394891	0.087917	7.82081e-06	976.776	116.404	0.820007	0.0539507
rs780095	2:27741105	A	G	GCKR	ENSG00000084734	-0.175034	0.0390739	8.26767e-06	225.782	546.891	321.327	0.456332
rs780096	2:27741072	C	G	GCKR	ENSG00000084734	-0.174972	0.039075	8.33322e-06	225.789	546.935	321.276	0.456359
rs55825686	13:77570631	C	T	CLN5;FBXL3	ENSG00000102805;ENSG00000005812	-0.280895	0.0627815	8.47555e-06	863.289	219.744	10.967	0.110456
rs350243	16:12170523	T	C	RPS23P6;SNX29	ENSG00000241641;ENSG00000048471	0.175015	0.0391259	8.51572e-06	334.724	543.089	216.187	0.445824
rs1260326	2:27730940	T	C	GCKR	ENSG00000084734	-0.179041	0.0401275	8.97008e-06	175.256	548.004	370.74	0.410656
rs77416795	13:77566090	C	T	FBXL3;CLN5;DHX9P1	ENSG00000005812;ENSG00000102805;ENSG00000228002	-0.276894	0.0620801	9.03346e-06	857.168	225.776	11.056	0.113294
rs6750330	2:237875913	T	C	intergenic region	-	0.218149	0.0489263	9.09761e-06	715.219	333.68	45.1003	0.19373
rs8512	6:30711357	G	A	FLOT1;IER3;XXbacintergenic regionBPG252P9.10	ENSG00000137312;ENSG00000137331;ENSG00000272273	0.222729	0.049973	9.17092e-06	756.358	295.421	42.2214	0.173612
rs9262162	6:30707599	T	C	FLOT1;IER3;XXbacintergenic regionBPG252P9.10;Y_RNA	ENSG00000137312;ENSG00000137331;ENSG00000272273;ENSG00000201988	0.222728	0.0499929	9.24588e-06	756.208	295.657	42.1353	0.173641
rs11679109	2:237868232	T	C	intergenic region	-	0.218902	0.0491621	9.35402e-06	717.541	333.849	42.6101	0.191531
rs2060518	2:237866575	C	T	intergenic region	-	0.218814	0.0491431	9.35676e-06	718.237	333.326	42.4371	0.191134
rs6431500	2:237864842	C	T	intergenic region	-	0.219034	0.0491956	9.36849e-06	718.147	333.318	42.5351	0.191219
rs10170301	2:237863725	G	A	intergenic region	-	0.218965	0.0492331	9.57658e-06	718.042	333.326	42.6316	0.191311
rs11138807	9:83290499	C	A	intergenic region	-	0.24974	0.0561986	9.73687e-06	802.557	262.208	29.2355	0.146563
rs13048158	21:42469531	T	C	intergenic region	-	-0.362535	0.0815845	9.74598e-06	955.066	133.815	5.11963	0.0658381
rs6743393	2:237864067	T	C	intergenic region	-	0.218726	0.0492286	9.77342e-06	718.205	333.204	42.5912	0.191219
rs350242	16:12170044	G	C	SNX29	ENSG00000048471	0.174228	0.0392137	9.77479e-06	334.318	543.897	215.785	0.445826
