# Supplementary material for: Dihydroceramide- and ceramide-profiling provides insights into human cardiometabolic disease etiology
Source: Nat Commun. 2022 Feb 17;13:936. doi: 10.1038/s41467-022-28496-1 (PMC8854598; doi:10.1038/s41467-022-28496-1)
Supplement: Supplementary file 9 — Supplementary data 6 [file 41467_2022_28496_MOESM9_ESM.xlsx]

## Sheet: DCER_20_0_
rsid	Chrom.:Pos	A(ref.)	B(coding)	Nearby Gene(s)	Gene ID (Ensemble)	beta	SE	p-value	AA(n)	AB(n)	BB(n)	MAF
rs11255323	10:7776349	G	A	ITIH2	ENSG00000151655	0.241078	0.0496052	1.34624e-06	619.258	422.276	52.4655	0.240954
rs353957	5:77113027	T	C	TBCA	ENSG00000171530	0.197007	0.041157	1.92857e-06	192.782	529.887	371.331	0.418396
rs293869	3:191034093	C	T	UTS2B	ENSG00000188958	-0.203867	0.0432052	2.6837e-06	166.855	546.942	380.202	0.402492
rs2603686	3:191001770	G	A	UTS2B	ENSG00000188958	0.204466	0.0433988	2.77867e-06	385.566	548.285	160.149	0.396976
rs12629952	3:191009562	T	G	UTS2B	ENSG00000188958	0.201601	0.0428124	2.81078e-06	394.085	538.913	161.001	0.393472
rs9540171	13:65197588	G	A	intergenic region	-	-0.20717	0.0443111	3.3016e-06	124.125	507.061	462.814	0.345206
rs293868	3:191031918	T	C	UTS2B	ENSG00000188958	-0.200307	0.0431228	3.81483e-06	164.85	544.985	384.166	0.399764
rs6048498	20:2352856	T	C	intergenic region	-	0.205437	0.0442776	3.91163e-06	102.713	458.902	532.385	0.303623
rs6036281	20:2352852	G	A	intergenic region	-	0.205419	0.0442758	3.9156e-06	102.702	458.923	532.375	0.303623
rs2206458	20:2353452	A	C	intergenic region	-	0.205303	0.0442756	3.96413e-06	102.882	458.655	532.463	0.303665
rs6048503	20:2353100	C	T	intergenic region	-	0.20535	0.0442962	3.9848e-06	103.098	458.962	531.939	0.304003
rs13062195	3:191012743	C	G	UTS2B	ENSG00000188958	0.197512	0.0426092	3.99264e-06	394.947	538.31	160.743	0.39296
rs11711123	3:191018410	T	C	UTS2B	ENSG00000188958	0.195862	0.0424948	4.52228e-06	394.1	539.361	160.539	0.393253
rs66501888	3:191018161	T	C	UTS2B	ENSG00000188958	0.195885	0.042503	4.52944e-06	394.22	539.26	160.52	0.39319
rs1584934	3:191017205	C	T	UTS2B	ENSG00000188958	0.19562	0.0425097	4.68072e-06	394.381	539.072	160.547	0.393129
rs16866433	3:190997421	A	G	UTS2B	ENSG00000188958	0.20223	0.0439671	4.72955e-06	385.701	549.718	158.581	0.396197
rs293862	3:191020382	C	A	UTS2B	ENSG00000188958	-0.193858	0.04232	5.16654e-06	165.544	542.145	386.311	0.399101
rs34848591	3:191019458	T	C	UTS2B	ENSG00000188958	0.194071	0.0423799	5.2023e-06	386.349	542.249	165.402	0.399019
rs11773777	7:56794668	C	T	intergenic region	-	-0.191118	0.0418698	5.57344e-06	333.015	545.008	215.977	0.446509
rs1844163	7:56736466	C	A	intergenic region	-	-0.188116	0.0412546	5.69731e-06	339.807	538.153	216.039	0.443433
rs1387073	7:56731848	C	A	intergenic region	-	-0.188405	0.0413206	5.70493e-06	340.073	538.15	215.777	0.443192
rs2671141	7:56738860	C	G	intergenic region	-	-0.187819	0.041208	5.75269e-06	339.973	538.158	215.869	0.44328
rs11766274	7:56759570	G	A	intergenic region	-	-0.187184	0.0411084	5.8717e-06	339.011	540.792	214.197	0.442955
rs11765328	7:56758422	G	A	intergenic region	-	-0.186958	0.041089	5.96464e-06	339.269	540.567	214.164	0.442822
rs62459518	7:56754765	A	G	intergenic region	-	-0.18701	0.041102	5.9689e-06	340.735	539.97	213.295	0.441755
rs62460179	7:56757618	C	T	intergenic region	-	-0.186729	0.0410843	6.106e-06	339.753	540.338	213.908	0.442484
rs2634092	7:56742787	T	G	intergenic region	-	-0.187132	0.0411891	6.15732e-06	340.642	539.661	213.697	0.441981
rs2634105	7:56750601	C	G	intergenic region	-	-0.186763	0.041108	6.15759e-06	340.365	539.743	213.892	0.442197
rs1906632	7:56746950	C	T	intergenic region	-	-0.186926	0.0411482	6.17153e-06	340.508	539.708	213.784	0.442082
rs2129993	7:56743618	T	A	intergenic region	-	-0.187064	0.0411826	6.18398e-06	340.598	539.688	213.714	0.442009
rs2671204	7:56750181	C	G	intergenic region	-	-0.186715	0.0411126	6.20584e-06	340.398	539.79	213.812	0.442146
rs2671205	7:56753577	T	C	intergenic region	-	-0.186272	0.0410946	6.46511e-06	340.196	540.073	213.731	0.442201
rs567996	6:51571330	G	A	PKHD1	ENSG00000170927	0.397653	0.087745	6.49041e-06	5.87699	110.949	977.174	0.0560798
rs4861435	4:181124872	A	T	intergenic region	-	-0.242964	0.0536955	6.7072e-06	74.0623	422.542	597.396	0.260816
rs6082968	20:2352590	C	T	intergenic region	-	0.198867	0.0439751	6.78775e-06	107.465	463.432	523.104	0.310037
rs72899351	6:51557767	C	T	PKHD1	ENSG00000170927	-0.39725	0.0879054	6.88939e-06	975.964	112.347	5.68901	0.056547
rs609685	6:51561530	C	T	PKHD1	ENSG00000170927	-0.396719	0.0878051	6.91764e-06	974.973	113.306	5.72099	0.0570146
rs72899361	6:51559044	T	C	PKHD1	ENSG00000170927	-0.396461	0.0878443	7.07815e-06	975.526	112.771	5.70297	0.0567537
rs11762915	7:56758644	A	T	intergenic region	-	-0.185907	0.0413259	7.57461e-06	345.503	537.407	211.09	0.438568
rs11773136	7:56758647	C	A	intergenic region	-	-0.185901	0.0413261	7.58056e-06	345.462	537.435	211.103	0.438593
rs11238425	7:56781540	A	C	intergenic region	-	-0.186017	0.0413737	7.66382e-06	327.696	547.781	218.523	0.450104
rs4297000	7:56761392	T	G	intergenic region	-	-0.184864	0.0411205	7.67666e-06	339.27	540.381	214.349	0.442906
rs2331282	7:56761313	G	A	intergenic region	-	-0.184858	0.0411195	7.67784e-06	339.288	540.364	214.348	0.442898
rs72892145	6:51549650	T	C	PKHD1	ENSG00000170927	-0.395985	0.0880908	7.69346e-06	976.642	111.725	5.63261	0.0562115
rs461939	5:77104921	G	T	TBCA	ENSG00000171530	0.185114	0.0412198	7.84703e-06	207.216	540.364	346.42	0.436379
rs12903705	15:61854506	T	C	RP11intergenic region507B12.2	ENSG00000259616	0.183568	0.0408888	7.89986e-06	246.358	545.916	301.726	0.474695
rs353934	5:77106301	T	G	TBCA	ENSG00000171530	0.185059	0.0412219	7.90396e-06	207.1	540.52	346.38	0.436344
rs353935	5:77106688	C	G	TBCA	ENSG00000171530	0.185053	0.0412222	7.91108e-06	207.077	540.56	346.364	0.43634
rs62460181	7:56760487	C	T	intergenic region	-	-0.18454	0.0411155	7.94118e-06	339.643	540.117	214.24	0.442686
rs353940	5:77109713	G	A	TBCA	ENSG00000171530	0.184951	0.0412184	7.98622e-06	206.942	540.81	346.248	0.436332
rs62460180	7:56760323	C	A	intergenic region	-	-0.184414	0.0411097	8.03061e-06	339.683	540.058	214.259	0.442676
rs10905223	10:7772994	A	G	ITIH2	ENSG00000151655	0.219651	0.0489772	8.07241e-06	600.019	437.926	56.0554	0.251388
rs1474680	20:2351714	A	G	intergenic region	-	0.193929	0.043351	8.50282e-06	115.015	465.662	513.323	0.317958
rs11632947	15:61852732	C	T	RP11intergenic region507B12.2	ENSG00000259616	0.181865	0.0407206	8.79301e-06	256.861	543.307	293.832	0.483103
rs76357250	6:51617277	C	T	PKHD1	ENSG00000170927	-0.407272	0.0912298	8.87032e-06	988.022	101.014	4.96399	0.0507048
rs7901580	10:7775305	T	C	ITIH2	ENSG00000151655	0.223093	0.0499894	8.92918e-06	623.201	420.694	50.1046	0.238073
rs12897976	14:103893010	C	T	MARK3	ENSG00000075413	-0.375898	0.0842323	8.93631e-06	958.789	127.135	8.07606	0.0654875
rs12247903	10:7774594	C	T	ITIH2	ENSG00000151655	0.222581	0.0498983	9.01626e-06	624.27	419.771	49.9584	0.237517
rs12488393	3:191008201	A	G	UTS2B	ENSG00000188958	0.191156	0.0428883	9.1674e-06	352.254	561.5	180.246	0.421386
rs6132557	20:2350608	A	T	intergenic region	-	0.193634	0.043467	9.26495e-06	115.097	466.152	512.75	0.318257
rs1962061	7:56727843	G	A	intergenic region	-	-0.1874	0.0420741	9.29506e-06	220.547	547.442	326.012	0.451798
rs2661498	6:51537822	C	T	PKHD1	ENSG00000170927	0.387373	0.0870444	9.4558e-06	5.535	115.226	973.239	0.0577223
rs12495011	3:191008442	G	T	UTS2B	ENSG00000188958	0.190755	0.0428719	9.494e-06	352.349	561.43	180.222	0.421331
