# Supplementary material for: Dihydroceramide- and ceramide-profiling provides insights into human cardiometabolic disease etiology
Source: Nat Commun. 2022 Feb 17;13:936. doi: 10.1038/s41467-022-28496-1 (PMC8854598; doi:10.1038/s41467-022-28496-1)
Supplement: Supplementary file 10 — Supplementary data 7 [file 41467_2022_28496_MOESM10_ESM.xlsx]

## Sheet: DCER_22_2_
rsid	Chrom.:Pos	A(ref.)	B(coding)	Nearby Gene(s)	Gene ID (Ensemble)	beta	SE	p-value	AA(n)	AB(n)	BB(n)	MAF
rs7157303	14:52448290	G	T	RP11intergenic region463J10.4;GNG2	ENSG00000258854;ENSG00000186469	0.287691	0.0607242	2.44729e-06	883.994	195.454	14.5518	0.102631
rs1344068	8:105145334	C	A	RIMS2	ENSG00000176406	0.207326	0.0441591	3.00589e-06	706.219	340.771	47.01	0.198716
rs6468901	8:105107196	A	T	RIMS2	ENSG00000176406	0.208631	0.0449283	3.83973e-06	729.596	320.429	43.975	0.186645
rs7812535	8:105096734	G	T	RIMS2	ENSG00000176406	0.208561	0.0449637	3.93617e-06	729.944	320.108	43.948	0.186474
rs4276655	8:105089398	G	A	RIMS2	ENSG00000176406	0.208447	0.0449862	4.02765e-06	730.255	319.827	43.918	0.186318
rs4409373	8:105085636	G	A	RIMS2	ENSG00000176406	0.208379	0.0449937	4.07143e-06	730.412	319.676	43.912	0.186243
rs60949757	15:74041628	T	C	C15orf59	ENSG00000205363	0.29119	0.0630345	4.30447e-06	913.145	170.69	10.1651	0.0873033
rs10903331	8:10732547	C	G	intergenic region	-	-0.220006	0.047656	4.36559e-06	39.2505	336.649	718.101	0.189739
rs60028795	15:74037973	C	G	C15orf59	ENSG00000205363	0.290514	0.0630986	4.62909e-06	913.195	170.578	10.2262	0.0873085
rs139621075	8:105090296	C	T	RIMS2	ENSG00000176406	0.30153	0.0657987	5.12214e-06	931.242	152.522	10.2361	0.0790649
rs72743321	15:74033420	C	T	C15orf59	ENSG00000205363	0.289634	0.0632229	5.15727e-06	913.094	170.631	10.2751	0.087377
rs4439090	8:105126973	G	A	RIMS2	ENSG00000176406	0.20421	0.0447662	5.64936e-06	720.594	329.4	44.006	0.190773
rs61998981	14:39029875	C	A	intergenic region	-	0.39306	0.0864468	6.05488e-06	979.978	112.736	1.28622	0.0527005
rs2415228	15:74010276	C	T	CD276	ENSG00000103855	0.300817	0.066204	6.14158e-06	919.209	165.462	9.32913	0.0841499
rs11991865	8:105118728	G	T	RIMS2	ENSG00000176406	0.203564	0.0449837	6.69311e-06	727.843	322.507	43.65	0.187297
rs72743318	15:74027129	T	C	intergenic region	-	0.28657	0.0633957	6.84843e-06	913.124	170.457	10.419	0.087429
rs35759545	22:50753676	C	T	DENND6B;XXintergenic regionC283C717.1	ENSG00000205593;ENSG00000227484	0.173406	0.0383724	6.89087e-06	459.781	504.483	129.736	0.349157
rs62241228	22:50753973	T	C	DENND6B;XXintergenic regionC283C717.1	ENSG00000205593;ENSG00000227484	0.173068	0.038344	7.06753e-06	459.637	504.409	129.954	0.349322
rs1699340	3:12581416	T	C	C3orf83;TSEN2	ENSG00000225526;ENSG00000154743	0.173284	0.0383972	7.08775e-06	462.546	490.139	141.316	0.353186
rs7461951	8:105122201	A	C	RIMS2	ENSG00000176406	0.201841	0.044826	7.42927e-06	726.997	323.002	44.001	0.187845
rs16870935	8:105120328	T	C	RIMS2	ENSG00000176406	0.201864	0.0448395	7.45807e-06	727.08	322.926	43.994	0.187803
rs28604952	8:105142811	A	G	RIMS2	ENSG00000176406	0.19901	0.0442198	7.50769e-06	712.945	334.051	47.004	0.195639
rs78440368	7:68378890	A	T	intergenic region	-	-0.173483	0.0385938	7.69689e-06	529.857	458.592	105.551	0.306076
rs72743317	15:74024093	A	C	intergenic region	-	0.285229	0.0635095	7.83915e-06	912.344	171.064	10.5912	0.0878642
rs60048610	2:45960751	G	A	PRKCE	ENSG00000171132	-0.235018	0.052521	8.45308e-06	787.769	279.188	27.0435	0.152319
rs55726353	8:14879436	T	C	SGCZ	ENSG00000185053	0.374585	0.0837606	8.55673e-06	987.197	102.245	4.55805	0.0508965
rs6869294	5:31182413	A	G	RP11intergenic region152K4.2	ENSG00000254138	0.156845	0.0351195	8.79805e-06	276.764	531.329	285.907	0.495821
rs871846	7:68389303	G	A	intergenic region	-	0.169487	0.0380541	9.30371e-06	112.226	455.043	526.731	0.310555
rs17671045	7:68379234	C	T	intergenic region	-	-0.169855	0.0381701	9.47071e-06	527.483	454.815	111.701	0.309972
rs59000781	15:74021902	C	T	intergenic region	-	0.283147	0.0636357	9.4897e-06	912.027	171.062	10.9104	0.088155
rs78061804	15:74021660	T	C	intergenic region	-	0.282928	0.0636327	9.63112e-06	912.013	171.052	10.9356	0.0881732
rs28480468	8:105127548	G	A	RIMS2	ENSG00000176406	0.285874	0.0642973	9.63777e-06	925.518	157.817	10.665	0.0818771
rs2081783	2:16187413	A	G	AC010145.4;AC130710.1	ENSG00000226764;ENSG00000236289	-0.169793	0.0382164	9.77894e-06	116.077	475.47	502.452	0.323412
rs79039482	7:68381673	T	A	intergenic region	-	-0.169145	0.0380757	9.8058e-06	527.658	454.327	112.015	0.310035
rs17671063	7:68381395	A	C	intergenic region	-	-0.169144	0.0380769	9.81344e-06	527.58	454.381	112.039	0.310082
rs1449718	14:39047784	G	A	intergenic region	-	0.371382	0.0836085	9.82447e-06	969.952	122.748	1.30003	0.057289
rs72743308	15:74021251	T	C	intergenic region	-	0.282642	0.0636444	9.86759e-06	911.97	171.053	10.9769	0.0882114
