# Supplementary material for: Dihydroceramide- and ceramide-profiling provides insights into human cardiometabolic disease etiology
Source: Nat Commun. 2022 Feb 17;13:936. doi: 10.1038/s41467-022-28496-1 (PMC8854598; doi:10.1038/s41467-022-28496-1)
Supplement: Supplementary file 11 — Supplementary data 8 [file 41467_2022_28496_MOESM11_ESM.xlsx]

## Sheet: DCER_26_1_
rsid	Chrom.:Pos	A(ref.)	B(coding)	Nearby Gene(s)	Gene ID (Ensemble)	beta	SE	p-value	AA(n)	AB(n)	BB(n)	MAF
rs7322446	13:64858180	A	G	intergenic region	-	0.291758	0.055695	1.94224e-07	740.699	323.293	30.008	0.175187
rs7323772	13:64858059	T	C	intergenic region	-	0.280348	0.0557844	5.86337e-07	739.715	324.294	29.9911	0.175629
rs9571156	13:64861871	C	G	intergenic region	-	-0.297926	0.0599073	7.64871e-07	21.0025	290.103	782.895	0.151786
rs7322189	13:64857923	C	T	intergenic region	-	0.276847	0.0558335	8.23596e-07	740.2	323.792	30.0081	0.175415
rs72774404	5:73202897	T	G	ARHGEF28	ENSG00000214944	0.412133	0.0832784	8.64238e-07	932.085	154.889	7.0262	0.0772126
rs1481285	11:38665276	A	C	RP11intergenic region277K23.1;RP11intergenic region64I17.1	ENSG00000255175;ENSG00000254562	0.398834	0.0821381	1.375e-06	5.09	143.918	944.992	0.0704287
rs1383741	11:38670343	T	C	RP11intergenic region64I17.1;RP11intergenic region277K23.1	ENSG00000254562;ENSG00000255175	0.398937	0.0821917	1.38811e-06	5.00101	144.09	944.909	0.070426
rs1600732	11:38659006	T	G	RP11intergenic region277K23.1	ENSG00000255175	0.398813	0.0821921	1.39864e-06	5.00101	144.004	944.995	0.0703867
rs1600731	11:38660762	C	T	RP11intergenic region277K23.1	ENSG00000255175	0.398784	0.0821905	1.40037e-06	5.00101	144.004	944.995	0.0703867
rs2861289	11:38663186	G	C	RP11intergenic region277K23.1;RP11intergenic region64I17.1	ENSG00000255175;ENSG00000254562	0.398764	0.0821875	1.40082e-06	5	143.998	945.002	0.070383
rs1585961	11:38664589	A	G	RP11intergenic region277K23.1;RP11intergenic region64I17.1	ENSG00000255175;ENSG00000254562	0.398744	0.082186	1.40191e-06	5	144	945	0.0703839
rs1481282	11:38667388	G	T	RP11intergenic region64I17.1;RP11intergenic region277K23.1	ENSG00000254562;ENSG00000255175	0.39874	0.0821879	1.40302e-06	5	144.023	944.977	0.0703944
rs2199985	11:38671650	A	C	RP11intergenic region64I17.1;RP11intergenic region277K23.1	ENSG00000254562;ENSG00000255175	0.398918	0.082247	1.41224e-06	5	143.938	945.062	0.0703556
rs1481286	11:38665254	C	G	RP11intergenic region277K23.1;RP11intergenic region64I17.1	ENSG00000255175;ENSG00000254562	0.405872	0.0839378	1.51947e-06	5	136.091	952.909	0.0667692
rs10742436	11:38655513	C	T	RP11intergenic region277K23.1	ENSG00000255175	0.405317	0.0839407	1.57097e-06	4.99899	136.028	952.973	0.0667395
rs1947885	11:38671466	A	G	RP11intergenic region64I17.1;RP11intergenic region277K23.1	ENSG00000254562;ENSG00000255175	0.405331	0.083945	1.5716e-06	5	135.985	953.015	0.0667207
rs1481288	11:38664709	A	G	RP11intergenic region277K23.1;RP11intergenic region64I17.1	ENSG00000255175;ENSG00000254562	0.405263	0.083936	1.57387e-06	5	136.002	952.998	0.0667285
rs4755499	11:38656531	T	G	RP11intergenic region277K23.1	ENSG00000255175	0.405273	0.0839395	1.5745e-06	4.99899	136.009	952.992	0.0667308
rs17084923	13:64898685	G	T	intergenic region	-	0.291949	0.0605179	1.60567e-06	776.731	297.181	20.0878	0.154185
rs16931934	11:38613997	G	T	intergenic region	-	-0.408746	0.0850016	1.73237e-06	952.923	137.064	4.01304	0.0663119
rs4756449	11:38615922	T	G	intergenic region	-	0.408494	0.0849607	1.73782e-06	4.01102	137.049	952.94	0.0663031
11:38648413	11:38648413	G	C	RP11intergenic region277K23.1	ENSG00000255175	0.406667	0.0848134	1.85372e-06	4.00601	137.066	952.928	0.0663063
rs4503509	11:38652957	T	C	RP11intergenic region277K23.1	ENSG00000255175	0.406551	0.0848103	1.86455e-06	4.00699	137.038	952.955	0.0662944
rs7926070	11:38652457	G	A	RP11intergenic region277K23.1	ENSG00000255175	0.40655	0.0848108	1.86494e-06	4.00601	137.028	952.966	0.0662889
rs1038255	11:38619850	T	C	intergenic region	-	0.406567	0.0848161	1.86585e-06	4	137.002	952.998	0.0662715
rs2127961	11:38652407	T	C	RP11intergenic region277K23.1	ENSG00000255175	0.406536	0.0848107	1.86632e-06	4.00601	137.026	952.968	0.066288
rs2054582	11:38648215	T	G	RP11intergenic region277K23.1	ENSG00000255175	0.40655	0.0848143	1.86673e-06	4.005	137.032	952.963	0.0662898
rs7123371	11:38623373	T	C	intergenic region	-	0.406516	0.0848092	1.86774e-06	4.00101	137.024	952.975	0.0662825
rs1973220	11:38628570	A	G	intergenic region	-	0.406517	0.0848116	1.86887e-06	4.00101	137.036	952.963	0.066288
rs4457724	11:38623085	C	T	intergenic region	-	0.406503	0.0848091	1.86905e-06	4.00101	137.022	952.977	0.0662816
rs1600733	11:38650945	G	A	RP11intergenic region277K23.1	ENSG00000255175	0.406516	0.0848123	1.86931e-06	4.00601	137.038	952.956	0.0662935
rs7130608	11:38630297	T	C	intergenic region	-	0.406514	0.0848119	1.86933e-06	4.00101	137.039	952.96	0.0662894
rs10742433	11:38630403	T	C	intergenic region	-	0.406514	0.0848119	1.86933e-06	4.00101	137.039	952.96	0.0662894
rs1842613	11:38625021	T	A	intergenic region	-	0.406495	0.0848097	1.87024e-06	4.00101	137.029	952.97	0.0662848
rs10768399	11:38626165	C	G	intergenic region	-	0.406491	0.0848102	1.87093e-06	4.00101	137.034	952.965	0.0662871
rs10837026	11:38640872	C	A	RP11intergenic region277K23.1	ENSG00000255175	0.406501	0.0848126	1.87112e-06	4.00299	137.036	952.961	0.0662898
rs2170348	11:38635898	T	A	RP11intergenic region277K23.1	ENSG00000255175	0.406499	0.0848127	1.87141e-06	4.00198	137.039	952.959	0.0662903
rs4756452	11:38625755	T	C	intergenic region	-	0.406482	0.08481	1.87179e-06	4.00101	137.031	952.968	0.0662857
rs983358	11:38648805	G	A	RP11intergenic region277K23.1	ENSG00000255175	0.406485	0.0848109	1.87197e-06	4.00601	137.023	952.971	0.0662866
rs1552115	11:38620095	T	C	intergenic region	-	0.406438	0.0848082	1.87564e-06	4	137	953	0.0662706
rs59331819	11:38648269	C	T	RP11intergenic region277K23.1	ENSG00000255175	-0.406838	0.0850453	1.95654e-06	953.953	136.043	4.004	0.0658369
rs1842614	11:38627913	C	G	intergenic region	-	-0.406787	0.0850431	1.96109e-06	953.967	136.032	4.00101	0.0658291
rs11034887	11:38635579	T	C	RP11intergenic region277K23.1	ENSG00000255175	-0.406764	0.0850443	1.96434e-06	953.963	136.035	4.00198	0.0658314
rs2291205	11:38676513	T	A	RP11intergenic region64I17.1	ENSG00000254562	-0.403562	0.0844067	1.98174e-06	954.999	134.001	5	0.065814
rs73445251	11:38675946	C	T	RP11intergenic region64I17.1	ENSG00000254562	-0.40343	0.0844125	2e-06	954.874	134.126	5	0.0658711
rs4836727	9:119044580	A	G	PAPPA;PAPPAintergenic regionAS2	ENSG00000182752;ENSG00000226604	0.226368	0.0474395	2.07484e-06	172.127	525.434	396.439	0.39748
rs10732382	9:119042876	G	A	PAPPA	ENSG00000182752	0.227279	0.0476665	2.11151e-06	172.619	526.627	394.754	0.398476
rs1854828	9:119040238	T	C	PAPPA	ENSG00000182752	0.228333	0.0479088	2.13352e-06	171.488	526.567	395.945	0.397415
rs73445250	11:38675837	C	T	RP11intergenic region64I17.1	ENSG00000254562	-0.398987	0.0837436	2.1501e-06	949.435	139.434	5.13013	0.0684162
rs1033866	9:119045565	T	C	PAPPA;PAPPAintergenic regionAS2	ENSG00000182752;ENSG00000226604	0.226073	0.0476192	2.33345e-06	172.91	526.714	394.376	0.398782
rs7129503	11:38645915	A	G	RP11intergenic region277K23.1	ENSG00000255175	-0.404931	0.0853021	2.33913e-06	954.945	135.052	4.00299	0.065383
rs7120034	11:38626385	A	T	intergenic region	-	-0.404825	0.0852982	2.35067e-06	954.962	135.038	4	0.0653739
rs2273981	17:1933381	G	A	DPH1;RTN4RL1	ENSG00000108963;ENSG00000185924	-0.213304	0.0453254	2.85008e-06	125.909	520.034	448.057	0.352766
rs17373580	7:14999699	A	G	DGKB	ENSG00000136267	-0.275658	0.0590338	3.39533e-06	807.777	259.124	27.099	0.1432
rs6503174	17:1933014	A	G	DPH1;RTN4RL1	ENSG00000108963;ENSG00000185924	-0.208351	0.045274	4.67568e-06	124.751	518.387	450.863	0.350954
rs12549250	8:142729853	A	G	intergenic region	-	-0.195721	0.0426213	4.89919e-06	166.135	490.99	436.875	0.376262
rs73060826	7:14997548	A	G	DGKB	ENSG00000136267	-0.269277	0.0589226	5.43366e-06	803.809	263.115	27.0759	0.145003
rs67357207	7:15005578	T	C	DGKB	ENSG00000136267	-0.271774	0.0595464	5.58694e-06	808.402	258.836	26.7611	0.14276
rs55828111	7:15002795	T	C	DGKB	ENSG00000136267	-0.267629	0.0587447	5.80726e-06	805.445	260.623	27.932	0.144647
rs73060850	7:15006929	T	C	DGKB	ENSG00000136267	-0.270681	0.0596869	6.39758e-06	808.508	258.812	26.6803	0.142675
rs6079993	20:15841971	A	G	MACROD2	ENSG00000172264	-0.249912	0.0551434	6.48687e-06	32.0141	344.963	717.023	0.186925
rs2054583	11:38648159	G	A	RP11intergenic region277K23.1	ENSG00000255175	0.366802	0.0809668	6.5399e-06	6.00101	146.042	941.957	0.0722323
rs10837028	11:38664978	G	T	RP11intergenic region277K23.1;RP11intergenic region64I17.1	ENSG00000255175;ENSG00000254562	0.366294	0.0808738	6.57259e-06	6.09	145.918	941.992	0.0722569
rs1481287	11:38665072	A	G	RP11intergenic region277K23.1;RP11intergenic region64I17.1	ENSG00000255175;ENSG00000254562	0.366277	0.0808739	6.57917e-06	6.09	145.919	941.991	0.0722573
rs2199986	11:38671526	G	A	RP11intergenic region277K23.1;RP11intergenic region64I17.1	ENSG00000255175;ENSG00000254562	0.373843	0.0825475	6.58427e-06	6.02502	140.014	947.961	0.0694992
rs8065878	17:1952079	C	T	MIR132;MIR212;RP11intergenic region667K14.3	ENSG00000267200;ENSG00000267195;ENSG00000263050	0.224341	0.0495519	6.62848e-06	553.373	467.938	72.6895	0.280309
rs7126493	11:38645671	G	A	RP11intergenic region277K23.1	ENSG00000255175	0.366474	0.0809496	6.63472e-06	6.00101	146.039	941.96	0.0722309
rs7126186	11:38645537	C	T	RP11intergenic region277K23.1	ENSG00000255175	0.366472	0.0809502	6.63624e-06	6.00101	146.039	941.96	0.0722309
rs1825117	11:38649083	T	C	RP11intergenic region277K23.1	ENSG00000255175	0.366432	0.0809413	6.63628e-06	6.00201	146.052	941.946	0.0722378
rs4756453	11:38642229	A	G	RP11intergenic region277K23.1	ENSG00000255175	0.366487	0.0809538	6.63666e-06	6.00101	146.052	941.947	0.0722369
rs7811074	7:15007149	T	C	DGKB	ENSG00000136267	-0.270356	0.0597244	6.64858e-06	808.491	258.839	26.6693	0.142677
rs10742435	11:38647805	A	G	RP11intergenic region277K23.1	ENSG00000255175	0.366451	0.0809535	6.64994e-06	6.00101	146.107	941.892	0.0722621
rs1600734	11:38650892	A	G	RP11intergenic region277K23.1	ENSG00000255175	0.366391	0.0809409	6.65107e-06	6.00101	146.032	941.967	0.0722277
rs1842611	11:38655243	A	G	RP11intergenic region277K23.1	ENSG00000255175	0.366337	0.0809332	6.65847e-06	6.00101	146.023	941.976	0.0722236
rs6485009	11:38653588	G	A	RP11intergenic region277K23.1	ENSG00000255175	0.366318	0.0809342	6.66739e-06	6	146.03	941.97	0.0722259
rs7112593	11:38671958	G	C	RP11intergenic region64I17.1;RP11intergenic region277K23.1	ENSG00000254562;ENSG00000255175	0.366238	0.0809289	6.68887e-06	6.00101	146.121	941.878	0.0722683
rs1154677	11:38666768	T	G	RP11intergenic region277K23.1;RP11intergenic region64I17.1	ENSG00000255175;ENSG00000254562	0.366246	0.0809323	6.69184e-06	5.99698	146.009	941.994	0.0722134
rs1481284	11:38666036	T	C	RP11intergenic region64I17.1;RP11intergenic region277K23.1	ENSG00000254562;ENSG00000255175	0.366173	0.0809197	6.6978e-06	6.00101	146.013	941.986	0.0722189
rs2861287	11:38662902	A	T	RP11intergenic region277K23.1	ENSG00000255175	0.366173	0.0809212	6.70036e-06	6	145.999	942.001	0.0722116
rs1585962	11:38664557	T	C	RP11intergenic region277K23.1;RP11intergenic region64I17.1	ENSG00000255175;ENSG00000254562	0.366159	0.0809191	6.702e-06	6	146	942	0.0722121
rs7105885	11:38665637	C	T	RP11intergenic region64I17.1;RP11intergenic region277K23.1	ENSG00000254562;ENSG00000255175	0.366151	0.0809203	6.70728e-06	6	146.014	941.986	0.0722185
rs1552113	11:38667899	G	A	RP11intergenic region277K23.1;RP11intergenic region64I17.1	ENSG00000255175;ENSG00000254562	0.366153	0.0809213	6.70835e-06	6	146.028	941.972	0.0722249
rs1383742	11:38670256	C	T	RP11intergenic region277K23.1;RP11intergenic region64I17.1	ENSG00000255175;ENSG00000254562	0.366119	0.0809242	6.72662e-06	6	146.045	941.955	0.0722327
rs8087633	18:3771590	T	G	DLGAP1;RP11intergenic region874J12.3	ENSG00000170579;ENSG00000266513	0.391699	0.0867539	7.01854e-06	936.118	151.473	6.40897	0.0750873
rs3736129	11:38674332	A	G	RP11intergenic region64I17.1	ENSG00000254562	0.36519	0.080937	7.11745e-06	6.00101	146.208	941.791	0.0723081
rs73203196	13:64931837	A	G	intergenic region	-	0.283284	0.0628241	7.21292e-06	799.914	276.075	18.0107	0.14264
rs7111521	11:38675327	T	C	RP11intergenic region64I17.1	ENSG00000254562	0.364643	0.0809389	7.34726e-06	6	146.263	941.737	0.0723323
rs10837030	11:38679547	G	A	RP11intergenic region64I17.1	ENSG00000254562	0.362597	0.0809342	8.24587e-06	6.00098	146.526	941.473	0.0724534
rs1345128	2:47006474	C	G	RP11intergenic region333I13.1	ENSG00000260977	-0.205313	0.0458956	8.50241e-06	520.888	462.483	110.629	0.312496
rs67806722	7:14984934	A	G	DGKB	ENSG00000136267	-0.264955	0.0594273	9.10843e-06	806.904	260.703	26.3931	0.143277
rs73058999	7:14984474	T	C	DGKB	ENSG00000136267	-0.26501	0.0594414	9.11393e-06	806.944	260.692	26.3642	0.143245
rs17168561	7:15006406	T	C	DGKB	ENSG00000136267	-0.265507	0.0596011	9.26529e-06	807.352	259.887	26.7613	0.14324
rs113694770	7:15003946	A	G	DGKB	ENSG00000136267	-0.270371	0.0606936	9.26781e-06	816.58	253.649	23.7712	0.137656
rs17313190	7:14976868	G	T	DGKB	ENSG00000136267	-0.265054	0.0595402	9.39584e-06	806.947	261.878	25.1748	0.1427
rs11979311	7:14944516	A	T	DGKB	ENSG00000136267	-0.27532	0.0618732	9.47946e-06	810.201	259.263	24.5356	0.140921
rs17313106	7:14976155	C	G	DGKB	ENSG00000136267	-0.264783	0.0595139	9.50773e-06	806.936	261.896	25.168	0.142702
rs12270561	11:38678213	A	G	RP11intergenic region64I17.1	ENSG00000254562	-0.369105	0.0830234	9.65207e-06	952.016	135.986	5.99799	0.0676334
rs2291203	11:38676665	G	A	RP11intergenic region64I17.1	ENSG00000254562	-0.368956	0.0830076	9.69394e-06	951.991	136.008	6.00101	0.0676463
rs3736128	11:38674440	T	C	RP11intergenic region64I17.1	ENSG00000254562	-0.36909	0.0830413	9.70266e-06	952.039	135.962	5.99899	0.0676234
rs12283968	11:38678267	G	A	RP11intergenic region64I17.1	ENSG00000254562	-0.36891	0.0830089	9.72188e-06	951.992	136.007	6.00101	0.0676458
rs12282372	11:38677990	C	T	RP11intergenic region64I17.1	ENSG00000254562	-0.368901	0.0830082	9.72495e-06	951.994	136.005	6.00101	0.0676449
rs1038263	11:38674871	C	T	RP11intergenic region64I17.1	ENSG00000254562	-0.368891	0.0830082	9.73015e-06	952.001	135.999	6	0.0676412
rs1038262	11:38674986	A	G	RP11intergenic region64I17.1	ENSG00000254562	-0.368891	0.0830082	9.73015e-06	952.001	135.999	6	0.0676412
rs73445248	11:38675644	T	C	RP11intergenic region64I17.1	ENSG00000254562	-0.368886	0.0830077	9.7316e-06	952	136	6	0.0676417
rs2291204	11:38676579	C	A	RP11intergenic region64I17.1	ENSG00000254562	-0.368886	0.0830077	9.7316e-06	952	136	6	0.0676417
rs2291206	11:38676191	A	G	RP11intergenic region64I17.1	ENSG00000254562	-0.368885	0.0830078	9.73264e-06	951.999	136.001	6	0.0676421
rs1038260	11:38675107	T	C	RP11intergenic region64I17.1	ENSG00000254562	-0.369122	0.0830635	9.73834e-06	952.096	135.91	5.99399	0.067595
rs1038261	11:38675076	A	T	RP11intergenic region64I17.1	ENSG00000254562	-0.368893	0.0830146	9.74437e-06	952.009	135.993	5.99799	0.0676366
rs3736130	11:38674299	A	G	RP11intergenic region64I17.1	ENSG00000254562	-0.368863	0.0830127	9.75595e-06	951.983	136.017	6	0.0676495
rs3736127	11:38674480	G	A	RP11intergenic region64I17.1	ENSG00000254562	-0.368869	0.083031	9.79622e-06	952.017	135.984	5.99899	0.0676334
rs3736126	11:38674506	C	T	RP11intergenic region64I17.1	ENSG00000254562	-0.368869	0.083031	9.79622e-06	952.017	135.984	5.99899	0.0676334
rs11034905	11:38673443	A	G	RP11intergenic region64I17.1	ENSG00000254562	-0.368866	0.0830305	9.79657e-06	952.015	135.987	5.99799	0.0676339
rs12290743	11:38678168	T	G	RP11intergenic region64I17.1	ENSG00000254562	-0.361189	0.0813499	9.91324e-06	943.557	144.442	6.00101	0.0715009
rs12550280	8:142729964	T	C	intergenic region	-	-0.190773	0.0429752	9.95055e-06	188.351	513.039	392.61	0.406646
