# Supplementary material for: Dihydroceramide- and ceramide-profiling provides insights into human cardiometabolic disease etiology
Source: Nat Commun. 2022 Feb 17;13:936. doi: 10.1038/s41467-022-28496-1 (PMC8854598; doi:10.1038/s41467-022-28496-1)
Supplement: Supplementary file 12 — Supplementary Data 9 [file 41467_2022_28496_MOESM12_ESM.xlsx]

## Sheet: Tabelle1
Short name	Common name	LIPID MAPS ID	HMDB-ID
dhCer14:0	Dihydroceramide (d18:0/14:0)	LMSP02020016	NA
dhCer16:0	Dihydroceramide (d18:0/16:0)	LMSP02020001	NA
dhCer18:0	Dihydroceramide (d18:0/18:0)	LMSP02020008	NA
dhCer18:1	Dihydroceramide (d18:0/18:1)	LMSP02020015	NA
dhCer20:0	Dihydroceramide (d18:0/20:0)	LMSP02020009	NA
dhCer20:1	Dihydroceramide (d18:0/20:1)	NA	NA
dhCer22:0	Dihydroceramide (d18:0/22:0)	LMSP02020010	NA
dhCer22:1	Dihydroceramide (d18:0/22:1)	NA	NA
dhCer22:2	Dihydroceramide (d18:0/22:2)	NA	NA
dhCer24:0	Dihydroceramide (d18:0/24:0)	LMSP02020012	NA
dhCer24:1	Dihydroceramide (d18:0/24:1)	LMSP02020011	NA
dhCer26:0	Dihydroceramide (d18:0/26:0)	LMSP02020014	NA
dhCer26:1	Dihydroceramide (d18:0/26:1)	LMSP02020013	NA
Cer14:0	Ceramide (d18:1/14:0)	LMSP02010001	HMDB0011759
Cer16:0	Ceramide (d18:1/16:0)	LMSP02010004	HMDB0011760
Cer18:0	Ceramide (d18:1/18:0)	LMSP02010006	HMDB0011761
Cer18:1	Ceramide (d18:1/18:1)	LMSP02010003	HMDB0011763
Cer20:0	Ceramide (d18:1/20:0)	LMSP02010007	HMDB0011764
Cer20:1	Ceramide (d18:1/20:1)	NA	NA
Cer22:0	Ceramide (d18:1/22:0)	LMSP02010008	HMDB0011765
Cer22:1	Ceramide (d18:1/22:1)	NA	HMDB0011766
Cer24:0	Ceramide (d18:1/24:0)	LMSP02010012	HMDB0011768
Cer24:1	Ceramide (d18:1/24:1)	LMSP02010009	HMDB0004956
Cer26:0	Ceramide (d18:1/26:0)	LMSP02010011	HMDB0011771
Cer26:1	Ceramide (d18:1/26:1)	LMSP02010010	HMDB0011772
